# Supplementary material for: Epigenetics and Preeclampsia: Defining Functional Epimutations in the Preeclamptic Placenta Related to the TGF-β Pathway
Source: PLoS One. 2015 Oct 28;10(10):e0141294. doi: 10.1371/journal.pone.0141294 (PMC4624949; doi:10.1371/journal.pone.0141294)
Supplement: S1 Table — (XLSX) [file pone.0141294.s001.xlsx]

## Sheet: S1 Table
S1 Table. Probes (n=389) located in (or 10 base pairs away from) SNPs associated with preeclampsia.
CpG Probe ID	rs number	Gene Name	Probe Region	CpG Probe Location	p-value	q-value	Δβ	DMP
cg00942552	rs13315650			N_Shore	2.2312e-07	0.0149825	-0.084199
cg11419186	rs77588737	CMIP	TSS1500	N_Shore	2.12574e-06	0.0637414	-0.071942	✓
cg09367425	rs195154	FTH1	Body	N_Shore	3.93139e-06	0.0637414	-0.121865
cg17745234	rs5756515	TMPRSS6	1stExon		4.65131e-06	0.0637414	-0.0738518	✓
ch.6.105254044F	rs12215993				6.2251e-06	0.0637414	-0.0944769
cg25694807	rs7423892	RBMS1	Body		7.08697e-06	0.0637414	-0.0855553	✓
ch.11.2339138R	rs78770645				7.33421e-06	0.0637414	-0.0412993
cg27041619	rs73017288				7.59392e-06	0.0637414	-0.0468721
cg04986931	rs5757683			N_Shelf	9.02528e-06	0.0657618	-0.071704
cg04547002	rs74560516				9.79327e-06	0.0657618	-0.0945253
cg02997796	rs75127628	RAB30	5'UTR		1.1528e-05	0.0703734	-0.10993
cg11564829	rs2302350	PLEKHG6	Body	N_Shelf	1.51477e-05	0.0755303	-0.115826
cg13607935	rs36026787	ACTL9	1stExon	S_Shore	2.1355e-05	0.0755303	0.0968423
cg25628989	rs36043290, rs80065667	TNKS1BP1	TSS1500	S_Shore	2.18354e-05	0.0755303	-0.136865
cg19458485	rs4236093	PHACTR1	Body		2.38064e-05	0.0755303	0.0637452	✓
cg04273431	rs7757145	GNL1	Body	N_Shore	2.50437e-05	0.0755303	-0.0829385
cg18744822	rs62145878			S_Shore	2.66014e-05	0.0755303	-0.0770258
ch.19.11892768R	rs279231				2.7466e-05	0.0755303	-0.0777324
cg05931542	rs78541621				2.88375e-05	0.0755303	0.110072
ch.14.64475309R	rs17884348				2.92084e-05	0.0755303	-0.0556014
cg14293323	rs73398586			N_Shelf	2.95041e-05	0.0755303	-0.101281
cg17920186	rs11922110				3.02842e-05	0.0755303	-0.117677
cg16485048	rs11258541	FRMD4A	Body		3.20373e-05	0.0755303	-0.0456674
cg08936785	rs79769816	PTGFRN	TSS1500	Island	3.27578e-05	0.0755303	-0.0575163
cg08198430	rs41295310	TGM1	TSS1500		3.42444e-05	0.0755303	-0.0461128
cg23080355	rs77127538				3.5706e-05	0.0755303	-0.0858766
cg05086975	rs1134637			S_Shore	3.60992e-05	0.0755303	-0.0248372
cg08957279	rs73478395	HBZ	TSS1500	N_Shore	3.67137e-05	0.0755303	-0.0659397
cg01966665	rs77614079	SCNM1	TSS1500		3.80767e-05	0.0755303	-0.0935332
cg15856454	rs9860546			Island	3.83208e-05	0.0755303	-0.1272
cg11802797	rs77831362	KIF1B	3'UTR		3.90361e-05	0.0755303	-0.058898
ch.11.1147402R	rs11230414				3.923e-05	0.0755303	-0.0167699
cg01931958	rs61742296	ERC1	TSS1500	N_Shore	3.93691e-05	0.0755303	-0.0419235	✓
cg22226438	rs13303019	FLJ39609	Body	Island	3.97011e-05	0.0755303	0.121749
cg11051158	rs10179871	C2orf3	TSS200	S_Shore	4.00604e-05	0.0755303	-0.0887364
cg15745205	rs17750850			Island	4.14289e-05	0.0755303	0.129242
cg05923519	rs9534457	LRCH1	Body		4.3734e-05	0.0755303	-0.0739585
cg16797421	rs76735927				4.64557e-05	0.0755303	-0.0763487
cg11742268	rs73368995				4.69268e-05	0.0755303	0.18083
cg06861889	rs80109474				4.70237e-05	0.0755303	-0.0582137
cg12919119	rs5019758	CTDSPL	Body	S_Shore	4.80795e-05	0.0755303	-0.0697436	✓
ch.5.2564734R	rs10515505	SIL1	Body		4.91049e-05	0.0755303	-0.125255
cg04706962	rs2654019, rs55824239			Island	5.03307e-05	0.0755303	0.0849152
cg26492304	rs12014586	DCAF8L1	5'UTR		5.05509e-05	0.0755303	0.14666
cg02953960	rs2961454	FKBP9L	Body		5.15014e-05	0.0755303	-0.0988498
cg15676129	rs75577862				5.17408e-05	0.0755303	0.219461
cg14167389	rs77998113	MTMR9L	TSS1500	S_Shore	5.45046e-05	0.0776597	-0.0596381
ch.10.131479F	rs73586334				5.65627e-05	0.0776597	-0.0787765
cg06761850	rs12890730	TECPR2	Body		5.66691e-05	0.0776597	-0.0870483
cg12467226	rs61540353	LOC285375	Body	N_Shelf	5.91841e-05	0.0777104	-0.117178
cg12617146	rs34864710	SORBS1	Body		6.15803e-05	0.0777104	-0.0512797
ch.7.3102217F	rs75559847	EZH2	Body		6.17729e-05	0.0777104	-0.0611819
cg09588020	rs77872468	WASF2	5'UTR		6.36345e-05	0.0777104	-0.0409681
cg01380884	rs34970946	EDC3	3'UTR		6.3715e-05	0.0777104	-0.0717464
cg24437535	rs74124327	PLEKHO1	TSS1500	N_Shore	6.39775e-05	0.0777104	-0.0933391
cg01565130	rs73035773	MPZL1	TSS1500	N_Shore	6.57464e-05	0.0777104	-0.109609
cg03645984	rs7478	NAT14	3'UTR	S_Shore	6.77427e-05	0.0777104	-0.120986
cg13384150	rs2783366	NBPF1	5'UTR	N_Shore	6.78788e-05	0.0777104	-0.100747
cg15948536	rs11934770	PALLD	5'UTR		6.82787e-05	0.0777104	-0.0629759	✓
cg04966159	rs3809455	INF2	Body		7.4464e-05	0.0811723	-0.0719462	✓
cg17423071	rs74442277	CTNNA3	3'UTR		7.57912e-05	0.0811723	0.116019
cg08481112	rs77752184	GNG7	5'UTR	S_Shore	7.68874e-05	0.0811723	-0.175161	✓
ch.16.47102180R	rs9926097				7.7319e-05	0.0811723	-0.0505231
cg03540028	rs71318592	RIPK4	Body	N_Shelf	7.73646e-05	0.0811723	-0.0811771
cg00145118	rs164500	GNPDA1	TSS1500	S_Shore	8.25854e-05	0.0844949	-0.0603128
ch.3.2627042R	rs821572	ACAD11	Body		8.4454e-05	0.0844949	-0.103987
cg25964403	rs73031934				8.47544e-05	0.0844949	0.0913532
cg04042106	rs80179338	MUS81	Body	S_Shore	8.59776e-05	0.0844949	-0.0735921
cg09377088	rs75544369	FOXO3	Body		8.68228e-05	0.0844949	-0.094631	✓
cg17041511	rs72407568			N_Shelf	8.87622e-05	0.0851483	-0.049363
ch.4.101815866R	rs17633767				9.27962e-05	0.0851909	-0.0599139
cg05760424	rs35787105			N_Shore	9.64236e-05	0.0851909	0.118431
cg04491089	rs79002563	MBTPS1	TSS1500	S_Shore	9.70445e-05	0.0851909	-0.0871782
cg14481315	rs77024306			N_Shelf	9.83327e-05	0.0851909	-0.0386673
cg25006073	rs66893414	MMP19	Body		9.90931e-05	0.0851909	-0.0921614
cg22053720	rs77519688	PTK7	Body		9.98585e-05	0.0851909	-0.0607012	✓
cg18233931	rs11413014				0.000100685	0.0851909	-0.0501205
cg06979386	rs615557, rs413095				0.000102508	0.0851909	-0.181721
cg01245766	rs61988079	ZFYVE1	TSS1500	S_Shore	0.000105148	0.0851909	-0.0440221
ch.7.1427355R	rs67754460	TYW1	Body		0.000110744	0.0851909	-0.0923342
cg26279829	rs2359215	MYO1C	5'UTR	N_Shore	0.000111772	0.0851909	-0.0476664
cg17691156	rs4737506	NSMAF	TSS1500	S_Shore	0.000111946	0.0851909	-0.101143
cg00052588	rs1991508				0.000113401	0.0851909	0.0959947
cg10685010	rs4358005				0.000115611	0.0851909	0.0999672
cg06853609	rs75675578	LRRFIP2	TSS1500	S_Shore	0.000117142	0.0851909	-0.0788002
cg19634315	rs6494916	THSD4	Body		0.000117922	0.0851909	-0.146699
cg03062944	rs74939166			N_Shelf	0.000118528	0.0851909	0.0644972
cg14433074	rs1802172	IER3	3'UTR	Island	0.000119337	0.0851909	-0.136415	✓
cg04444949	rs17875907	AGTRAP	TSS1500	N_Shore	0.000119428	0.0851909	-0.0683416	✓
cg18363035	rs56841191	GJB6	5'UTR	N_Shore	0.000119471	0.0851909	-0.0732759
cg07696516	rs7659553	LIMCH1	1stExon		0.000125359	0.0851909	-0.070672
cg15095917	rs36005070	CD68	TSS200	N_Shelf	0.000125772	0.0851909	-0.100505
ch.1.3958639R	rs75647532	SOX13	Body		0.000128989	0.0851909	-0.0396917
cg21495349	rs78523276	C7orf50	Body	S_Shore	0.000130273	0.0851909	-0.0341086
cg03451750	rs76162300			S_Shore	0.000135555	0.0851909	0.104821
ch.12.868326R	rs75935257				0.000139379	0.0851909	-0.0820416
cg15393221	rs34366758	PRX	TSS1500		0.000139703	0.0851909	-0.0917793
cg00527825	rs16958477	LOXL1	TSS1500	N_Shore	0.000141116	0.0851909	-0.0391398
cg22032709	rs11065502	CAMKK2	3'UTR		0.000143291	0.0851909	-0.0935559
ch.7.398127F	rs13238922				0.000144198	0.0851909	-0.153661
cg06668829	rs10464954	EPPK1	TSS1500	S_Shore	0.000144478	0.0851909	-0.10172
cg00834536	rs11359	ADCY9	3'UTR	N_Shore	0.000144649	0.0851909	-0.104311
cg19055323	rs12449316	KRTAP4-1	TSS1500		0.000144669	0.0851909	-0.0633394
cg15686782	rs34750266	MAD1L1	Body		0.000146901	0.0851909	-0.0583939
ch.2.4478726F	rs840345				0.000147104	0.0851909	-0.143016
cg11331078	rs1570957				0.00014804	0.0851909	0.140528
cg04592976	rs3212357, rs58664942	MC1R	5'UTR	N_Shore	0.000150003	0.0851909	-0.0393642	✓
cg07128245	rs35860255	CEP63	5'UTR	Island	0.000152857	0.0851909	-0.00185808
cg00921930	rs4733159				0.000152865	0.0851909	-0.0627042
cg05492306	rs3212930	ERCC1	TSS1500	S_Shore	0.000153948	0.0851909	-0.0605159
cg02727423	rs59446534	EML1	TSS1500	N_Shore	0.000154626	0.0851909	-0.107117
cg27342781	rs77741665				0.000158595	0.0851909	-0.0573425
ch.11.87583764F	rs10830389				0.000160303	0.0851909	-0.0369747
cg02043791	rs72630656	FGFR1	5'UTR	N_Shore	0.000160371	0.0851909	-0.0528644
cg25793587	rs79404191	SMAD3	Body		0.000160678	0.0851909	-0.0323248	✓
cg22164891	rs6022601	ZNF217	TSS200	S_Shore	0.000160787	0.0851909	-0.109463
ch.11.310923R	rs77329336	GALNTL4	Body		0.00016398	0.0851909	-0.0794565
cg03113867	rs79493558				0.000164217	0.0851909	-0.0756598
cg11035519	rs73034635	ST14	Body		0.000166377	0.0851909	-0.0793222
cg21648009	rs72856460	HRNBP3	5'UTR	N_Shelf	0.000166432	0.0851909	0.104631	✓
cg27083273	rs1136905rs41553512	HLA-DRB5	Body	N_Shelf	0.000168434	0.0851909	0.0617775
cg07824564	rs12124177	TOR3A	TSS200	N_Shore	0.000171848	0.0851909	-0.0637215
cg15815970	rs73400844rs75467393	BTNL2	Body		0.000173401	0.0851909	0.124375
ch.9.113042395R	rs73529701				0.000175649	0.0851909	-0.0862551
cg20414217	rs12062744	HSD3B2	TSS1500		0.000176241	0.0851909	-0.0932208
cg11847468	rs77625504	KLF6	Body	N_Shore	0.000177919	0.0851909	-0.0838281
cg15082843	rs3807139	TSGA13	5'UTR		0.000178627	0.0851909	-0.071506
ch.7.1172609R	rs2715094	GRB10	Body		0.000180433	0.0851909	-0.0819784
cg18319763	rs75073750				0.000181268	0.0851909	0.125547
cg18125073	rs1904563	DYRK2	TSS1500	N_Shore	0.000181654	0.0851909	-0.0605861
cg13897348	rs72634815	MIB2	TSS1500	N_Shore	0.000183853	0.0851909	-0.0532628	✓
cg03878837	rs77339183	COPG2	Body	N_Shore	0.000187369	0.0851909	-0.0719262
cg01981181	rs2117030	LMBR1L	Body	N_Shelf	0.000187561	0.0851909	-0.00727621
ch.11.102874269F	rs35384643				0.000187804	0.0851909	-0.0939114
ch.8.131640933F	rs10956537				0.000187936	0.0851909	-0.0908388
cg03023089	rs28368397			Island	0.000188421	0.0851909	-0.0506161
cg12296472	rs10193360	AGAP1	Body	N_Shore	0.000188462	0.0851909	-0.0227309
cg09920531	rs36007897rs2366830	PTPRN2	Body		0.000189494	0.0851909	0.149252	✓
cg15632659	rs1063592	PEX6	3'UTR	S_Shelf	0.00018969	0.0851909	-0.0611737
cg08657851	rs75007613			S_Shelf	0.000190265	0.0851909	0.119092
cg14495593	rs12014586	DCAF8L1	5'UTR		0.000193061	0.0851909	0.0947762
cg17315426	rs3751499	CDH24	TSS1500	N_Shore	0.000194459	0.0851909	-0.0100142
cg18149394	rs35598249	STK25	Body	N_Shore	0.000194598	0.0851909	-0.0651807
cg08361238	rs79769816	PTGFRN	TSS1500	Island	0.00019484	0.0851909	-0.0745154
ch.12.897509F	rs59931661	NELL2	Body		0.000195093	0.0851909	-0.0503175
cg04251543	rs36221749	NBR2	Body	S_Shore	0.000196197	0.0851909	0.0649198
ch.6.2574971F	rs77446300	SGK1	Body	N_Shelf	0.000197976	0.0851909	-0.0710092	✓
cg12263377	rs79768336				0.000198478	0.0851909	-0.0736834
cg10197336	rs11784329	MYOM2	Body	N_Shelf	0.000198793	0.0851909	-0.190875
cg24446604	rs10912874				0.000200703	0.0851909	0.127569
cg00642615	rs74581163	PAQR5	TSS1500	N_Shore	0.000201224	0.0851909	-0.0674302
cg25208821	rs76216742				0.000202393	0.0851909	-0.0545855
cg26402435	rs5865301				0.000205891	0.0851909	0.0788461
cg22356722	rs79451314			S_Shore	0.000209882	0.0851909	-0.0983279
cg17188384	rs78285881	MBNL2	TSS1500		0.000211096	0.0851909	-0.114717
cg16711165	rs11547889rs11550094	TIMM8B	TSS200	Island	0.000211487	0.0851909	-0.0360798
cg22984898	rs10055136rs60449345				0.000215068	0.0851909	0.138937
cg08940570	rs73949683	LOXL3	5'UTR	N_Shore	0.000215926	0.0851909	-0.0293251	✓
cg12536279	rs11246282	EPS8L2	Body	N_Shore	0.000216033	0.0851909	-0.119385
cg02915785	rs62182120			S_Shore	0.000216186	0.0851909	-0.0714013
cg12239342	rs77492351	LOC399959	TSS200		0.000216498	0.0851909	-0.0838209	✓
cg06173919	rs58495756	TPO	Body	Island	0.00021741	0.0851909	0.10364
cg07305933	rs78490492	PVT1	Body		0.000218139	0.0851909	-0.0913507	✓
cg02044349	rs77336046				0.000218833	0.0851909	0.109281
cg24478765	rs76658102	TMEM132E	Body		0.000219015	0.0851909	0.0536438
cg19026231	rs9912453	GALK1	TSS1500	S_Shore	0.000219715	0.0851909	-0.0770811
cg23702321	rs77811092				0.00022083	0.0851909	0.0599225
cg13232525	rs56314433	PLEKHG6	Body		0.000220858	0.0851909	-0.0768511
cg04707074	rs17030566	ZFP36L2	TSS1500	S_Shore	0.000221465	0.0851909	-0.104212
cg03466124	rs62408904	GNB4	5'UTR	N_Shore	0.000221841	0.0851909	-0.149701
cg14017942	rs14693	TSHZ3	3'UTR		0.000221977	0.0851909	0.149561
cg11254847	rs10466425	BRSK2	Body	S_Shelf	0.000222094	0.0851909	0.0669605
cg27599079	rs77711613	NRG3	Body		0.000222719	0.0851909	0.132023
cg08731543	rs2833118rs73187341	KRTAP7-1	TSS200		0.000224187	0.0851909	0.102644
cg03728780	rs12064303			N_Shore	0.000226126	0.0851909	-0.0387577
cg21656801	rs13247031	DLX6AS	Body		0.000226965	0.0851909	-0.131995
cg14584961	rs79710446	PTPRN2	Body		0.000228605	0.0851909	0.142474	✓
cg10622174	rs74849591				0.000228719	0.0851909	-0.112623
cg26835312	rs12090104	IL28RA	Body	N_Shore	0.000229434	0.0851909	-0.0643648
ch.1.93237475F	rs35946695				0.000230698	0.0851909	-0.0321417
cg22036248	rs73075908	ABLIM2	Body	S_Shore	0.000230971	0.0851909	0.087906
cg11861055	rs17221687	ADARB2	Body		0.000233289	0.0851909	0.0930534	✓
ch.12.74463574F	rs1275631				0.000233671	0.0851909	-0.0962194
cg03880988	rs9784394				0.000234493	0.0851909	0.0936959
cg06977285	rs6976869			S_Shore	0.000234703	0.0851909	-0.0691721
cg26879203	rs10466085	C10orf67	Body		0.000240484	0.0852152	0.0557146
cg03291825	rs57604564	TK1	Body	N_Shore	0.000240828	0.0852152	-0.0982363
cg11983939	rs35173126rs4606006			S_Shelf	0.000242328	0.0852152	0.10242
cg10236261	rs79498242	IFT81	Body		0.00024233	0.0852152	-0.0701017
cg03752138	rs73998048	SOCS3	TSS1500	S_Shore	0.000242939	0.0852152	-0.0447214
ch.10.2770541R	rs1167521	FAM196A	5'UTR	N_Shelf	0.000242954	0.0852152	-0.114457
cg21958444	rs34947626	MPHOSPH8	TSS1500	N_Shore	0.000243653	0.0852152	-0.115687	✓
cg10010780	rs3733413	FAT1	Body		0.000246313	0.0852648	-0.0103603
cg09578155	rs73513055	LRP5	Body		0.00024646	0.0852648	-0.0497274	✓
cg24279243	rs59925041	KLF3	5'UTR		0.000247698	0.0852648	-0.121281
cg16750741	rs12855715	C13orf16	1stExon		0.000249505	0.0852648	0.147134
cg07277633	rs34753544	ATP2C2	Body	Island	0.000250144	0.0852648	-0.0791328
cg10532290	rs11197974	PDZD8	Body	N_Shore	0.000252493	0.0854282	-0.086579
cg23254538	rs3179004	NCR3	3'UTR		0.000253201	0.0854282	-0.0664201
cg08885657	rs34806307	FGR	5'UTR	N_Shelf	0.00025504	0.0854282	-0.109273
cg11897433	rs75577862				0.000257171	0.0854282	0.171477
cg01609268	rs9522302			N_Shore	0.000258326	0.0854282	0.156045
cg00719439	rs6060968	MYLK2	Body	N_Shore	0.000258839	0.0854282	-0.11098
ch.1.2582316R	rs12562673	PSMA5	Body		0.000259529	0.0854282	-0.064474
cg01910527	rs1870991	TTYH2	5'UTR		0.000264948	0.0861662	0.105609
cg09100271	rs34773621			N_Shore	0.000265573	0.0861662	-0.0527154
cg08935410	rs77448851	TSPAN9	Body		0.000267387	0.0861662	-0.0372615
cg23659250	rs73892870	BRD1	Body	N_Shelf	0.000269579	0.0861662	-0.0386437
ch.3.753362R	rs4647241	MLH1	5'UTR		0.000269983	0.0861662	-0.0402333
cg02397720	rs10929240				0.000270148	0.0861662	-0.0931324
cg10215339	rs79686790				0.000270753	0.0861662	0.0886926
cg05129572	rs35198798	NEDD4	Body		0.000273406	0.0866	-0.090044	✓
cg18790325	rs7975838				0.000274894	0.0866626	-0.0648288
cg05182217	rs62485930				0.000276564	0.0867818	-0.0676067
cg16757821	rs77525013			Island	0.000279232	0.0869242	-0.0919915
cg08620986	rs73069931	SOX13	5'UTR		0.000279607	0.0869242	-0.0316916
cg20618695	rs56366016	GSG1	Body	N_Shelf	0.000281223	0.0870237	-0.0720544
cg22925751	rs73370164				0.000286585	0.0879636	-0.0370939
cg18310593	rs74148116			S_Shelf	0.000290194	0.0879636	-0.0723184
cg00953327	rs4657701	MPZL1	TSS1500	N_Shore	0.000292153	0.0879636	-0.0450699
cg02832485	rs76187367	FBLN2	5'UTR		0.000293221	0.0879636	-0.0749093
cg14777519	rs79236789	DHX30	Body	N_Shore	0.000293637	0.0879636	-0.0467608
cg26326560	rs79690251	DLC1	Body		0.000294143	0.0879636	0.108893
cg09792732	rs35142859			Island	0.000295468	0.0879636	0.094463
cg09381917	rs13201409	FIG4	Body		0.000296555	0.0879636	-0.0281987
cg01719825	rs4277405				0.000298033	0.0879636	0.124355
cg02228815	rs71474659			Island	0.000298427	0.0879636	-0.141165
ch.3.994724R	rs56151730	SMARCC1	Body		0.000299789	0.0879636	-0.0362975
cg21333406	rs73189480	GRK4	Body	S_Shore	0.000300863	0.0879636	-0.0397626
cg09469355	rs75614142	SKI	Body	S_Shore	0.000301438	0.0879636	-0.122764	✓
cg25050026	rs2244996	MFSD1	TSS1500	N_Shore	0.000303536	0.0879636	-0.113059
cg24894970	rs6589953	UBASH3B	Body		0.000305777	0.0879636	-0.0649869
cg04149955	rs3136648			Island	0.000305805	0.0879636	-0.012185
ch.8.745965F	rs72342444	RBPMS	3'UTR		0.00030653	0.0879636	-0.0199733
cg16772023	rs59841331	ADARB2	Body		0.000311123	0.0882971	0.116091	✓
cg07352544	rs10719116	SEPN1	TSS1500		0.000315813	0.0882971	-0.0361578
cg11504739	rs41428648	SCGB1A1	TSS1500		0.000315868	0.0882971	-0.0374908
cg18410110	rs77795830	PDZD2	Body		0.000317094	0.0882971	-0.0778968
cg04686354	rs35418346	MRPS7	Body	S_Shelf	0.000317126	0.0882971	-0.0269016
cg20184271	rs16909794				0.000320419	0.0882971	-0.113045
cg04568398	rs73494126	MARK2	TSS1500		0.000323776	0.0882971	-0.108128
ch.1.180325684F	rs77608113				0.000324496	0.0882971	-0.0606124
cg03723716	rs75066790	PPP2R1B	Body		0.000330698	0.0882971	-0.0974233
cg11510131	rs67614738	PXN	5'UTR		0.000332438	0.0882971	-0.0425353
cg09283750	rs13264675			S_Shelf	0.000332829	0.0882971	0.117275
cg26508537	rs62621207	FAM178A	TSS200	N_Shore	0.000334146	0.0882971	-0.0478683
cg15648041	rs79339472	CYR61	3'UTR	S_Shore	0.000337857	0.0882971	-0.0784363
cg24466738	rs17044797rs79152880	2015-03-01	5'UTR		0.000338426	0.0882971	0.119246
cg04846961	rs73036139	IQSEC3	Body	N_Shore	0.000339063	0.0882971	0.0535998
ch.6.137329F	rs76389616	CDYL	Body		0.000340881	0.0882971	-0.0498059
cg21331386	rs75479274			N_Shelf	0.000341239	0.0882971	-0.1516
cg08363067	rs78623559	ABCC1	Body		0.000342817	0.0882971	-0.0512418
cg07502892	rs10151890				0.000343739	0.0882971	-0.0460932
ch.19.889372R	rs11667936				0.000344013	0.0882971	-0.0589782
ch.6.40116829F	rs80245654				0.000350498	0.0882971	-0.119879
ch.22.30020508R	rs715510			S_Shelf	0.000350796	0.0882971	-0.0856817
cg04755045	rs10156995	PLS3	5'UTR		0.000351408	0.0882971	0.121445
cg00473633	rs592461				0.000351841	0.0882971	-0.06116
cg07567777	rs75628848	KLK10	TSS1500	S_Shore	0.000351893	0.0882971	-0.0141561	✓
cg17808849	rs57627126	HERPUD1	TSS1500	N_Shore	0.00035282	0.0882971	-0.122898
cg08111158	rs2999733			Island	0.000354883	0.0882971	-0.043135
cg21602257	rs75497993	PLTP	Body	N_Shore	0.000358079	0.0882971	-0.0633263
cg10156217	rs75618848	ARF6	3'UTR	S_Shore	0.000358302	0.0882971	-0.0665684
cg23082657	rs35453173	ILVBL	3'UTR	S_Shore	0.000358393	0.0882971	-0.104155
cg08891933	rs4750783				0.000358496	0.0882971	0.126034
cg14742715	rs75848186rs750948	SAA1	TSS1500		0.000359123	0.0882971	-0.0543255
cg18685330	rs1558003	WBSCR17	Body		0.000359718	0.0882971	0.0903014
cg04070847	rs72952156	CD200R1	1stExon		0.000360825	0.0882971	-0.0938514
cg22514112	rs4975704			S_Shore	0.000361196	0.0882971	0.183633
ch.3.82259654F	rs75831823				0.000362579	0.0882971	-0.0517407
cg03085524	rs6558390			N_Shore	0.000363294	0.0882971	-0.0508032
cg16911214	rs76290149	RAPGEF5	Body		0.000363783	0.0882971	-0.134389	✓
cg19443750	rs35053454			N_Shore	0.000365618	0.0882971	0.0833995
cg01411823	rs9575919	C13orf33	TSS200	N_Shore	0.000367963	0.0882971	0.0763734
cg17183232	rs12407369	PINK1	TSS1500	N_Shore	0.000368253	0.0882971	-0.0275412
cg07477867	rs13339247rs74027256	TAT	Body		0.000369072	0.0882971	0.125877
cg27389255	rs73428262	PDE3B	TSS1500	N_Shore	0.000369579	0.0882971	-0.0458845
cg03152187	rs312913	2015-09-09	Body		0.000369706	0.0882971	-0.068665
cg04142661	rs56742197	CHN2	Body		0.000369763	0.0882971	-0.104654
ch.9.109447758R	rs940291				0.000370726	0.0882971	-0.0991511
cg19293163	rs74115458	ATP11A	Body	N_Shore	0.000372149	0.0882971	0.0998591
cg02048416	rs77013905	DOK1	Body	Island	0.000374168	0.0882971	-0.0489086
cg09524658	rs61493596				0.00037428	0.0882971	-0.0768106
cg05793240	rs798487	GNA12	Body	S_Shore	0.00037461	0.0882971	-0.0592315	✓
ch.11.1416715R	rs11603492	LRP5	Body	S_Shore	0.000374753	0.0882971	-0.060442	✓
ch.19.57789982R	rs12979546				0.000382649	0.0896106	-0.0281203
cg22145559	rs6100303	CTSZ	TSS1500	S_Shore	0.000382997	0.0896106	-0.0396887
cg10014338	rs73400875	BTNL2	Body		0.000384713	0.0896996	0.120802
cg18232313	rs77117317	NHLRC1	TSS1500	S_Shore	0.000386356	0.089771	0.111998
cg15694987	rs79251398	EXT1	TSS1500	S_Shore	0.000389389	0.0901637	-0.0893602
cg22871548	rs61937735	SPRYD4	TSS200		0.000393712	0.0904612	0.0112881
cg18917023	rs12240864rs78480847	KCNMA1	Body		0.00039402	0.0904612	-0.0497909	✓
cg21035907	rs73176528			N_Shore	0.000394715	0.0904612	0.123561
cg19631472	rs2403278	LDHA	TSS1500	N_Shore	0.000396276	0.09051	-0.134078	✓
cg02953302	rs61546477rs73374552	ADAM12	Body		0.000398692	0.0905418	-0.109567
cg05562851	rs78894536	UNC119B	Body	S_Shelf	0.000399112	0.0905418	-0.108184	✓
cg06850285	rs140489rs5998522	UBE2L3	TSS1500	N_Shore	0.000400804	0.0906194	-0.0485948
cg24465197	rs45621236	UGT1A8	5'UTR		0.000403346	0.0908881	0.0897162
cg21787568	rs861528	ZFYVE21	Body	Island	0.000408012	0.0916032	-0.0701779	✓
cg03557445	rs15734rs73024306	LOH3CR2A	Body		0.00040977	0.0916032	-0.136513
cg23532138	rs75334033	CYP2S1	3'UTR		0.000410612	0.0916032	-0.0744689
cg06283270	rs61732277			Island	0.000412841	0.0917955	-0.0647262
ch.7.990472R	rs75328232				0.000421635	0.0934415	-0.110646
cg03149567	rs76301846	INPP5A	Body		0.000423351	0.0935132	-0.0724002
cg24805411	rs76670151	CCDC106	TSS200	N_Shore	0.000426527	0.093906	-0.0466353	✓
cg04154653	rs12031928rs12026794	TTLL10	3'UTR	S_Shore	0.000433664	0.0947069	0.149281
cg20018782	rs8006503			S_Shelf	0.000438607	0.0947069	-0.0675375
cg01102046	rs79262242				0.000439367	0.0947069	-0.0409042
cg00370608	rs75079689	VAC14	Body		0.000439573	0.0947069	-0.0520223
ch.2.128865249F	rs6755272				0.000439689	0.0947069	-0.117552
cg24170090	rs72837920	MPRIP	TSS1500	N_Shore	0.000441163	0.0947069	-0.0316807	✓
cg06523556	rs56376656	CHRNA6	TSS200		0.000441273	0.0947069	-0.122246
cg10587854	rs58129217				0.000442786	0.0947069	-0.0975959
cg02690571	rs34844969	OR10H2	5'UTR	N_Shore	0.000445742	0.0947069	0.0656577
cg26486099	rs77228772	CCDC33	Body		0.00044594	0.0947069	-0.0383944
cg10177197	rs71637873	DHCR24	3'UTR		0.0004472	0.0947069	-0.0263303
cg16434511	rs10165308				0.000449642	0.0947069	0.0751239
cg00405596	rs6981461				0.000449849	0.0947069	0.0876197
cg25691553	rs71324931	NDUFAF3	TSS200	N_Shore	0.000449911	0.0947069	-0.0793527
cg11309454	rs72963574rs76384275	CCBL2	TSS1500	S_Shore	0.000452928	0.0948501	-0.108667
cg19710662	rs74059667	KIAA1026	Body		0.000453416	0.0948501	-0.0231846
cg03836621	rs77083597			S_Shelf	0.00045517	0.0949213	0.0972778
cg23651356	rs35877221	RGS17	TSS1500	S_Shore	0.000457106	0.0950261	-0.045357
cg03075156	rs4952769	PRKCE	Body		0.000458503	0.0950261	-0.0937501
cg24804707	rs73350764	TG	Body		0.000463975	0.0956548	-0.0955309
cg26080331	rs71446671				0.000469102	0.0956548	0.134993
cg10067538	rs74038720			S_Shore	0.000469805	0.0956548	-0.0524967
cg00022642	rs35702872	GNPAT	Body	S_Shore	0.000472072	0.0956548	-0.0647412
cg12654199	rs9911979	RPTOR	Body		0.000472644	0.0956548	-0.0500714	✓
cg10659811	rs78849275				0.000473709	0.0956548	-0.07604
cg26288577	rs45549638	C14orf159	1stExon		0.00047462	0.0956548	-0.102261
cg03671075	rs78054995				0.000477786	0.0956548	-0.074655
cg23151649	rs2727552	PRKAG2	Body		0.000479863	0.0956548	-0.0524927	✓
cg05336611	rs4047077rs4047078	LSP1	5'UTR		0.000480655	0.0956548	-0.0328679
cg09345786	rs28384428	AP2B1	TSS1500		0.000480884	0.0956548	-0.0359986
cg01078276	rs78289523	PLAU	TSS200	N_Shore	0.000481117	0.0956548	-0.0901244
cg20179907	rs71477736	PDE2A	Body		0.000481837	0.0956548	-0.0796252
cg00313094	rs11995512	CYP7B1	Body		0.000482949	0.0956548	0.0959419
cg01898867	rs77791794				0.00048345	0.0956548	-0.0645011
cg00831970	rs1043	FCGR2B	3'UTR		0.000484328	0.0956548	-0.0442344
cg18569661	rs60905768	NINJ2	Body	N_Shore	0.000487751	0.0959576	-0.0468034
cg10562649	rs9653600	MAL	Body	S_Shelf	0.000488719	0.0959576	-0.0578648
ch.14.25380211R	rs79765347				0.000496801	0.0971729	-0.035455
ch.6.48633908R	rs6915629				0.000500345	0.0971729	-0.0961075
cg11234708	rs17881696	ACHE	5'UTR	Island	0.000500404	0.0971729	-0.00369174	✓
cg01822827	rs9693153				0.000502329	0.0971729	-0.0361151
cg17320136	rs79494251	ANKRD33B	Body	S_Shelf	0.000502577	0.0971729	-0.0612252
cg08624093	rs35156402				0.000503592	0.0971729	0.129777
cg17818912	rs76183826	OCLN	TSS1500	N_Shore	0.000505521	0.0972657	-0.0880604
ch.20.61946943R	rs6010682				0.000509598	0.0973346	-0.0674558
cg17230002	rs79991164	NFE2	1stExon		0.000512271	0.0973346	-0.0495782
cg25885803	rs1050952	MADD	TSS1500	N_Shore	0.00051365	0.0973346	-0.0721329
cg11499141	rs75281125rs79214526			N_Shore	0.000515313	0.0973346	-0.0339129
cg03549739	rs77777472				0.000515901	0.0973346	-0.0464903
cg13216124	rs11996137				0.000517223	0.0973346	-0.0821332
cg15223755	rs4314383				0.00051749	0.0973346	-0.0800395
cg08478627	rs4950155rs322087	NBPF15	TSS1500	S_Shore	0.000518531	0.0973346	-0.0610198
ch.1.4512450F	rs61825541	URB2	Body		0.000518924	0.0973346	-0.0996986
cg05823038	rs9501297			Island	0.000521613	0.0974075	0.0829143
cg06415710	rs75393871				0.000522215	0.0974075	0.109964
cg17160391	rs73778598	UTRN	TSS1500	S_Shelf	0.00052586	0.0975491	0.035907
cg22377963	rs72799332	BCL7C	TSS1500	S_Shore	0.000525879	0.0975491	-0.0482193
cg20709888	rs75975836				0.000527531	0.0975859	0.0996893
cg17109049	rs4674366	ZFAND2B	Body	S_Shore	0.00053165	0.0978257	-0.0652163
cg06077003	rs76001129	CAMTA1	Body		0.000532349	0.0978257	0.0851747
cg05210412	rs345191	CA4	5'UTR	Island	0.000533197	0.0978257	0.0426429	✓
cg25558617	rs28456278	PVT1	Body		0.000541334	0.098464	-0.0364304	✓
cg04553632	rs34673224	GPR123	Body	S_Shelf	0.000541708	0.098464	0.110696	✓
cg11726857	rs77403349	ADARB2	Body	S_Shore	0.000543693	0.098464	0.0616975	✓
cg14649589	rs34715248				0.000543708	0.098464	0.104576
ch.6.4332024F	rs2010095				0.000544408	0.098464	-0.0771479
cg06755262	rs76634931rs2061132				0.000546309	0.098464	-0.0599322
cg07558690	rs75899564	LRRFIP1	Body		0.000550023	0.098464	-0.0621491
cg01792532	rs3737252	YARS	TSS1500	S_Shore	0.000550327	0.098464	-0.0853938
cg16418971	rs76653509	KRTAP10-1	TSS1500		0.000550526	0.098464	0.0649312
cg04001704	rs61745698	FAM109A	Body	Island	0.00055134	0.098464	0.00564356
cg21639031	rs2999669			Island	0.00055284	0.09847	-0.0513083
cg26754273	rs7205940rs75240587				0.000555859	0.0987458	-0.0795484
cg21785384	rs61128244	TMCC2	Body		0.000560192	0.099253	-0.0870727
cg01679542	rs74210525rs61967106	MCF2L	Body		0.000563033	0.0994938	0.0980154
cg08079376	rs77490325				0.000566119	0.0997534	0.0790722
cg26354238	rs76462442	RQCD1	Body	S_Shore	0.000572621	0.0997534	-0.0755396
cg19018201	rs71583763	FGF6	TSS200	S_Shore	0.000572931	0.0997534	0.0982118
cg06308537	rs34680457	PFN1	Body	N_Shore	0.000573069	0.0997534	-0.0779272
cg09796146	rs72485950rs66707606			N_Shore	0.000573342	0.0997534	-0.0803461
cg25975856	rs34157242	EFHB	Body		0.000573415	0.0997534	-0.0975171
cg13298379	rs34023928	UNK	3'UTR		0.000576488	0.0997924	-0.0583445
cg21912556	rs73670007	PSD3	Body		0.000577826	0.0997924	-0.0677238
cg08794940	rs1802172	IER3	3'UTR	Island	0.000578098	0.0997924	-0.0876745	✓
