# Supplementary material for: Epigenetics and Preeclampsia: Defining Functional Epimutations in the Preeclamptic Placenta Related to the TGF-β Pathway
Source: PLoS One. 2015 Oct 28;10(10):e0141294. doi: 10.1371/journal.pone.0141294 (PMC4624949; doi:10.1371/journal.pone.0141294)
Supplement: S2 Table — (XLSX) [file pone.0141294.s002.xlsx]

## Sheet: S2 Table
S2 Table. Table of differentially methylated probes (DMPs) (n=989).
CpG Probe ID	Gene Name	Probe Region	CpG Probe Location	p-value	q-value	Δβ	Methylation Change	Previously Implicated in PE	Winn et al 2007
cg22305268			N_Shore	8.73305e-05	0.0926171	-0.198201	hypomethylated
cg16336494	MTHFD1L	Body	S_Shore	0.000272603	0.0957464	-0.194825	hypomethylated
ch.10.2166669R	BTRC	Body		0.000203753	0.0957464	-0.185995	hypomethylated
cg06311422	DST	Body	N_Shore	9.90561e-05	0.0926171	-0.185479	hypomethylated
cg23057051	MC1R	TSS200	N_Shore	4.27569e-05	0.092016	-0.174413	hypomethylated		✓
cg25722029	ZSWIM4	Body	S_Shore	0.000133526	0.0947577	-0.173373	hypomethylated
ch.17.458890R				0.000215591	0.0957464	-0.165578	hypomethylated
cg01229567	MIB2	TSS1500	N_Shore	7.89174e-07	0.0602105	-0.163717	hypomethylated
cg26248552	TNPO1	TSS1500	N_Shore	0.000147946	0.0947577	-0.163128	hypomethylated
cg01579086	MLX	Body	Island	0.00028405	0.0962298	-0.162726	hypomethylated
cg16962463				1.90823e-05	0.0855458	-0.162266	hypomethylated
cg22528123	SMAD3	TSS200		1.3149e-05	0.0855458	-0.16217	hypomethylated
cg19916364	DEPDC1	Body	N_Shore	1.90837e-05	0.0855458	-0.16132	hypomethylated
cg24786986	FOXP2	1stExon		8.08252e-05	0.0926171	-0.160425	hypomethylated
cg19929194	RAPGEF5	5'UTR		0.000194646	0.0957464	-0.160009	hypomethylated
cg05088820	ASAP2	Body		0.000182262	0.0957464	-0.159535	hypomethylated
cg14343062	ERCC6	5'UTR	N_Shore	8.41056e-05	0.0926171	-0.15929	hypomethylated
cg01447281	RERE	5'UTR	N_Shore	0.000251316	0.0957464	-0.159078	hypomethylated
cg18546840	FOXP2	1stExon		5.38727e-05	0.092016	-0.158772	hypomethylated
cg07779313				4.55269e-05	0.092016	-0.155736	hypomethylated
cg09883524	MC1R	TSS200	N_Shore	0.000228256	0.0957464	-0.153798	hypomethylated		✓
cg02646515			S_Shelf	0.000147583	0.0947577	-0.153525	hypomethylated
cg26083045	LMCD1	Body		3.99546e-05	0.092016	-0.152546	hypomethylated
cg15282973	SCARB1	Body	N_Shore	2.50948e-05	0.092016	-0.151445	hypomethylated
cg13337949	IER3	3'UTR	Island	0.000169215	0.0957464	-0.150934	hypomethylated
cg03983223	WIPF1	1stExon		0.000246713	0.0957464	-0.150038	hypomethylated
cg06692120	TMEM97	Body	S_Shore	0.000218064	0.0957464	-0.149507	hypomethylated	✓
ch.12.109182886F				0.000171227	0.0957464	-0.148079	hypomethylated
cg18751231	SCHIP1	Body		4.23668e-05	0.092016	-0.14504	hypomethylated
cg14836960	DPPA4	TSS200		6.38092e-05	0.0926171	-0.144613	hypomethylated
cg26084141	PDIA5	Body	S_Shore	0.000208571	0.0957464	-0.144436	hypomethylated
cg05511196	PDE7B	Body		0.000279676	0.0957464	-0.143579	hypomethylated
cg08872493	HTR1D	TSS200		0.000243285	0.0957464	-0.143413	hypomethylated
cg27080119	MAD2L1	Body	N_Shore	0.00013219	0.0947577	-0.14201	hypomethylated
cg02915939	IER3	3'UTR	Island	0.00028919	0.0969183	-0.138888	hypomethylated
cg02232751	LDHA	TSS200	N_Shore	0.000199652	0.0957464	-0.137795	hypomethylated	✓	✓
cg09704116	LOC404266	TSS1500	N_Shelf	0.000264786	0.0957464	-0.136453	hypomethylated
cg20701183	LMO4	Body	N_Shore	0.000138664	0.0947577	-0.135981	hypomethylated
cg04324276	TOM1L2	Body		0.00015759	0.0957464	-0.134441	hypomethylated
cg03455107	ANKFN1	Body		7.07932e-05	0.0926171	-0.134023	hypomethylated
ch.8.127920202R				0.0002811	0.0957464	-0.133918	hypomethylated
cg09153895	LOC653653	Body		0.000133722	0.0947577	-0.133384	hypomethylated
cg07084627	NFIL3	5'UTR	Island	1.56532e-05	0.0855458	-0.13332	hypomethylated
cg18555698	TEAD1	5'UTR	S_Shelf	4.72458e-05	0.092016	-0.132739	hypomethylated
cg02211646	FOXP2	1stExon		2.42439e-07	0.0374937	-0.132701	hypomethylated
cg15656686	DDR1	5'UTR	S_Shore	0.00020967	0.0957464	-0.132188	hypomethylated
cg04617606	WWC1	Body		5.81448e-07	0.0599481	-0.13088	hypomethylated
cg18871253	FOXP2	1stExon		0.000132352	0.0947577	-0.130327	hypomethylated
cg13808198	ERRFI1	TSS1500	S_Shore	0.000193381	0.0957464	-0.130063	hypomethylated
cg26638266	VIT	TSS1500		7.73086e-05	0.0926171	-0.129468	hypomethylated
cg20946037				0.000194602	0.0957464	-0.128584	hypomethylated
cg17837191	TEX2	5'UTR		0.000193826	0.0957464	-0.128481	hypomethylated
cg19611886			N_Shore	0.000261345	0.0957464	-0.12789	hypomethylated
cg19655952	FOXP2	1stExon		1.0525e-05	0.0855458	-0.127377	hypomethylated
ch.12.91948412F				0.000267372	0.0957464	-0.127248	hypomethylated
cg08880817	TXNDC5	Body	N_Shore	0.000303639	0.0983163	-0.12699	hypomethylated
cg10047572	IER3	3'UTR	Island	1.77457e-05	0.0855458	-0.126884	hypomethylated
cg08687386	IER3	3'UTR	Island	7.75905e-05	0.0926171	-0.126234	hypomethylated
cg08118140				1.69947e-05	0.0855458	-0.126163	hypomethylated
cg18214661	PDGFRL	Body		9.34795e-05	0.0926171	-0.125775	hypomethylated
cg00673191	DOPEY2	5'UTR		0.000274017	0.0957464	-0.125078	hypomethylated
cg24841257	SNX7	TSS1500	N_Shore	3.54865e-05	0.092016	-0.12507	hypomethylated
cg15892280	ETS2	5'UTR	S_Shore	0.000121515	0.094015	-0.124924	hypomethylated
cg25865120	DUT	Body	S_Shore	9.79535e-05	0.0926171	-0.124071	hypomethylated
cg12910087				0.000169073	0.0957464	-0.123595	hypomethylated
cg07162700				0.000179869	0.0957464	-0.123279	hypomethylated
cg03359362	SLC1A5	TSS1500	N_Shore	9.48346e-05	0.0926171	-0.12308	hypomethylated	✓
ch.2.23282842R				0.000196612	0.0957464	-0.122914	hypomethylated
cg06946838	MDFIC	3'UTR	S_Shore	9.82921e-05	0.0926171	-0.122512	hypomethylated
cg00061792				6.66707e-05	0.0926171	-0.1211	hypomethylated
cg20015535	EGLN1	Body	N_Shore	4.9324e-05	0.092016	-0.120914	hypomethylated
cg20088847	IGF2AS	Body	S_Shore	0.000280961	0.0957464	-0.120852	hypomethylated
cg24505687	BAK1	TSS1500		0.000224993	0.0957464	-0.120656	hypomethylated
cg05255994				0.000247095	0.0957464	-0.120348	hypomethylated
cg02104952				4.40795e-05	0.092016	-0.120137	hypomethylated
cg01787285	SKI	Body	S_Shore	0.000294963	0.0974765	-0.120097	hypomethylated
cg20657188	RNASEH2C	Body	Island	0.000126456	0.0945961	-0.119172	hypomethylated
cg15339231	DLX5	Body	Island	0.000145511	0.0947577	-0.118805	hypomethylated	✓
cg01516372	LOC339524	Body	Island	5.88496e-05	0.0926171	-0.118591	hypomethylated
cg11677744	SH3BP4	5'UTR	S_Shore	0.000241598	0.0957464	-0.117428	hypomethylated
cg12233463				0.000119487	0.094015	-0.117323	hypomethylated
cg00503840	DLX5	Body	Island	5.59669e-05	0.092016	-0.117229	hypomethylated	✓
cg14791054	ALDH1A3	Body		5.93544e-05	0.0926171	-0.116118	hypomethylated
cg01432609	RPTOR	Body		0.000115856	0.0935876	-0.115582	hypomethylated
cg16747164				0.000268421	0.0957464	-0.115361	hypomethylated
ch.6.122375039R				5.02664e-05	0.092016	-0.115073	hypomethylated
cg25141943	IRF2BP2	Body	N_Shore	0.000305815	0.0983262	-0.115037	hypomethylated
cg25032991	TANC1	Body		0.000179298	0.0957464	-0.114427	hypomethylated
cg00178728	GPR125	Body	N_Shore	0.000100868	0.0926171	-0.114141	hypomethylated
cg00685795	COASY	TSS1500	N_Shore	3.0845e-05	0.092016	-0.113949	hypomethylated		✓
cg02960777	PHTF2	Body		7.98755e-05	0.0926171	-0.113897	hypomethylated
cg08750510				3.24488e-05	0.092016	-0.113573	hypomethylated
cg09551613	LIX1	1stExon		1.73744e-05	0.0855458	-0.113283	hypomethylated
cg07538190	C8orf58	Body	S_Shore	0.000203556	0.0957464	-0.112464	hypomethylated
ch.16.9041202R				0.000309738	0.098855	-0.112307	hypomethylated
cg22328837	RUNX2	Body		0.000289988	0.0969183	-0.112211	hypomethylated
cg23565821	CUTA	Body	N_Shore	0.000230904	0.0957464	-0.112189	hypomethylated
cg16246545	PHGDH	Body	S_Shore	4.03705e-05	0.092016	-0.11207	hypomethylated
cg20395789				0.000142688	0.0947577	-0.111771	hypomethylated
cg06747907	FBLIM1	5'UTR		0.000203279	0.0957464	-0.111706	hypomethylated
ch.2.207814544R				1.90097e-05	0.0855458	-0.111696	hypomethylated
cg10262710	LOC399959	TSS1500		0.000266724	0.0957464	-0.111578	hypomethylated
cg08308032				9.70851e-05	0.0926171	-0.111273	hypomethylated
cg03977174				1.56131e-05	0.0855458	-0.111196	hypomethylated
cg02779075				7.78128e-05	0.0926171	-0.110776	hypomethylated
cg03124636	IER3	3'UTR	Island	3.04415e-05	0.092016	-0.110635	hypomethylated
ch.2.47286786F				0.000154318	0.0957464	-0.110529	hypomethylated
cg17246606	SPEN	3'UTR	N_Shelf	0.000204389	0.0957464	-0.110356	hypomethylated
cg14909464			S_Shore	0.000282004	0.0957464	-0.109932	hypomethylated
cg05043794	C9orf5	Body	N_Shore	9.19795e-05	0.0926171	-0.10976	hypomethylated
cg22941573	TMEM189	Body		0.000229335	0.0957464	-0.109296	hypomethylated
cg09127107	SLC22A23	Body		0.000196757	0.0957464	-0.109169	hypomethylated
cg21626573	NCOR2	Body	N_Shore	0.000191637	0.0957464	-0.108996	hypomethylated
ch.1.839062R	RUNX3	Body		0.00025401	0.0957464	-0.108943	hypomethylated
cg18477569	BACH2	5'UTR		0.000256732	0.0957464	-0.108909	hypomethylated
cg14294321			S_Shore	0.000234133	0.0957464	-0.108301	hypomethylated
cg18456459	RAB31	TSS1500	Island	4.97492e-05	0.092016	-0.107997	hypomethylated		✓
ch.1.2740682R				9.43117e-05	0.0926171	-0.10794	hypomethylated
ch.11.2004977F	MAML2	Body		2.59856e-05	0.092016	-0.107917	hypomethylated
cg01389386	ST3GAL2	5'UTR	N_Shore	0.000304045	0.0983163	-0.107004	hypomethylated
cg23601468	SYN3	Body	S_Shelf	0.000166314	0.0957464	-0.106964	hypomethylated
cg25633067	C11orf24	5'UTR	N_Shelf	0.000281456	0.0957464	-0.10677	hypomethylated
ch.12.41606343F				0.000179953	0.0957464	-0.10669	hypomethylated
cg02931464				0.000280437	0.0957464	-0.106509	hypomethylated
cg06708720	ERC1	TSS1500	N_Shore	5.95665e-05	0.0926171	-0.106292	hypomethylated
cg02647628	FOXP2	TSS1500		8.34661e-05	0.0926171	-0.105765	hypomethylated
cg00460704	PRKRA	Body	N_Shore	9.1084e-05	0.0926171	-0.105715	hypomethylated
cg11386376	C1orf175	TSS1500		0.000307887	0.0985824	-0.105356	hypomethylated
ch.8.214553F	PRAGMIN	Body		0.000174737	0.0957464	-0.105297	hypomethylated
cg25318971	BMP7	Body	N_Shore	4.72767e-05	0.092016	-0.104756	hypomethylated
cg26801613	LMO4	TSS1500	N_Shore	0.000184001	0.0957464	-0.104257	hypomethylated
cg13717434				4.49894e-05	0.092016	-0.104165	hypomethylated
cg23221113	ODF3B	5'UTR	S_Shore	0.000241971	0.0957464	-0.104109	hypomethylated
cg01835021	MSH5	Body		0.000239057	0.0957464	-0.104028	hypomethylated
cg22935422	PDE7B	Body		0.000240031	0.0957464	-0.103175	hypomethylated
cg07858848				0.000203028	0.0957464	-0.103045	hypomethylated
cg25727520	QPCT	Body		0.000181533	0.0957464	-0.102824	hypomethylated
cg11752250	ARG2	Body	S_Shelf	7.94258e-05	0.0926171	-0.10282	hypomethylated
cg24283921	AMPD3	TSS200		0.000245885	0.0957464	-0.102291	hypomethylated
cg21885107	PAPLN	Body	Island	6.90611e-05	0.0926171	-0.10229	hypomethylated
cg06108360	CRISPLD2	5'UTR		0.000169385	0.0957464	-0.102199	hypomethylated
cg20080624	DLX5	Body	Island	7.50669e-05	0.0926171	-0.101633	hypomethylated	✓
cg25968076	AMPD3	TSS200		0.000173178	0.0957464	-0.101582	hypomethylated
cg08122386			N_Shore	0.0002478	0.0957464	-0.101191	hypomethylated
cg26100303	ZBTB20	5'UTR		2.68366e-05	0.092016	-0.101124	hypomethylated
ch.2.75111475F				5.25631e-05	0.092016	-0.101024	hypomethylated
cg07392324			S_Shore	3.55418e-05	0.092016	-0.100601	hypomethylated
cg18519905				0.000307725	0.0985824	-0.100568	hypomethylated
cg10805254	RYBP	Body		2.90066e-06	0.0602105	-0.100314	hypomethylated
cg19449917				0.000137187	0.0947577	-0.0999501	hypomethylated
cg05291773			N_Shore	0.000123048	0.094015	-0.0997981	hypomethylated
cg04459545	USHBP1	TSS200		0.000247205	0.0957464	-0.099774	hypomethylated
cg05005073				1.64726e-05	0.0855458	-0.0995694	hypomethylated
cg21191461	TRIM14	3'UTR	N_Shelf	0.000120916	0.094015	-0.0994607	hypomethylated
cg03082779	ZMYND8	Body		5.41249e-05	0.092016	-0.0993285	hypomethylated
cg05474605	SEPP1	TSS1500		2.07148e-05	0.0874599	-0.0993227	hypomethylated
cg01771201	RERE	5'UTR		3.1823e-05	0.092016	-0.0990956	hypomethylated
cg01357892	ZXDC	Body	N_Shelf	0.000169805	0.0957464	-0.098931	hypomethylated
cg25180248			S_Shelf	0.000131793	0.0947577	-0.0989211	hypomethylated
cg07147033	MIB2	TSS1500	N_Shore	1.53493e-05	0.0855458	-0.0985123	hypomethylated
cg04565622	HMGXB3	5'UTR	S_Shore	0.000261866	0.0957464	-0.0984019	hypomethylated
cg01611626	ATP6V0C	Body	S_Shore	4.29678e-05	0.092016	-0.0983753	hypomethylated
cg08606497	ZNF395	TSS1500	S_Shore	5.01619e-05	0.092016	-0.0983465	hypomethylated
cg01990997			N_Shore	0.000311806	0.0990172	-0.098029	hypomethylated
cg22088219				0.000228815	0.0957464	-0.0980167	hypomethylated
cg25338563			S_Shore	1.96753e-05	0.086938	-0.0979728	hypomethylated
cg15262516	COL4A1	Body	N_Shore	4.59296e-05	0.092016	-0.097831	hypomethylated
cg04744624	LAMB1	Body	N_Shore	0.000140797	0.0947577	-0.0972894	hypomethylated
ch.16.2072386R	ZCCHC14	Body		8.87744e-05	0.0926171	-0.0972285	hypomethylated
cg13630493	CLTA	TSS1500	N_Shore	9.73506e-05	0.0926171	-0.0967205	hypomethylated
cg12821702				3.72755e-05	0.092016	-0.0964796	hypomethylated
cg22030457			Island	0.000141327	0.0947577	-0.0955873	hypomethylated
cg07861258			Island	0.000122926	0.094015	-0.0954004	hypomethylated
cg17969560	LTBP3	Body	N_Shore	1.57855e-05	0.0855458	-0.0953121	hypomethylated	✓
cg11855643	C1orf21	Body		8.27343e-05	0.0926171	-0.0952195	hypomethylated
cg20289854				0.000238269	0.0957464	-0.0950152	hypomethylated
ch.6.1693624F	UBE2CBP	Body		0.00012243	0.094015	-0.0943482	hypomethylated
ch.1.3532527F			S_Shelf	0.000157379	0.0957464	-0.0942443	hypomethylated
cg17504886	CR2	Body		2.8862e-05	0.092016	-0.0942428	hypomethylated
cg11267810				0.000179629	0.0957464	-0.0941553	hypomethylated
cg16470140				0.000256013	0.0957464	-0.0940573	hypomethylated
ch.12.1121679R	ATP5G2	Body	N_Shore	0.000167233	0.0957464	-0.0939566	hypomethylated
cg04869006				0.000235883	0.0957464	-0.0935749	hypomethylated
cg11952714	SNX7	TSS1500	N_Shore	2.95291e-06	0.0602105	-0.0935275	hypomethylated
ch.19.228877F	ANKRD24	Body	S_Shore	0.000259434	0.0957464	-0.0934558	hypomethylated
cg10864979	PVT1	Body		8.68746e-06	0.0855458	-0.0932691	hypomethylated
cg19266329				0.000253686	0.0957464	-0.0929524	hypomethylated
cg02333467			N_Shore	0.000281931	0.0957464	-0.0928261	hypomethylated
cg07312641	FASTK	TSS1500	Island	2.86456e-05	0.092016	-0.0928171	hypomethylated
cg22488857	ACHE	Body	N_Shore	0.000196446	0.0957464	-0.0927926	hypomethylated
cg01313358	RAB43	TSS1500	S_Shore	0.000254926	0.0957464	-0.0927599	hypomethylated
cg04105923				2.15514e-05	0.0877099	-0.0926797	hypomethylated
cg19888787	UBC	TSS1500	Island	0.000197696	0.0957464	-0.0926167	hypomethylated
cg14095959			Island	0.000146349	0.0947577	-0.0924539	hypomethylated
cg00382999	NCK1	Body		0.000163452	0.0957464	-0.0923435	hypomethylated
ch.9.1037862F				0.000116493	0.0935876	-0.0922809	hypomethylated
cg11938455	DTNBP1	Body		0.00014958	0.0947577	-0.0920734	hypomethylated
cg00484122				5.94012e-05	0.0926171	-0.0918977	hypomethylated
cg01313363	PLXNB1	TSS1500	S_Shore	0.000271043	0.0957464	-0.0917476	hypomethylated
cg26421805				0.000104857	0.0926171	-0.0917354	hypomethylated
cg22095263				0.000290338	0.0969183	-0.0916018	hypomethylated
cg12700271	HLA-E	Body	S_Shore	5.52137e-05	0.092016	-0.0915859	hypomethylated
cg00809399	ZNF692	TSS1500	S_Shore	0.000254981	0.0957464	-0.0915208	hypomethylated
cg12661744	RBM20	Body		0.000299425	0.0982113	-0.0913064	hypomethylated
cg15487646			S_Shelf	0.000261881	0.0957464	-0.0912993	hypomethylated
cg18160691	LRP5	Body	S_Shore	6.22241e-05	0.0926171	-0.0911195	hypomethylated
cg25824978	ZNF830	1stExon	S_Shore	5.33319e-05	0.092016	-0.0910286	hypomethylated
ch.8.101580865F				7.40783e-05	0.0926171	-0.0909603	hypomethylated
cg11300147	CD163L1	1stExon	S_Shelf	4.36881e-05	0.092016	-0.090814	hypomethylated
cg12474824	CTBP1	Body	N_Shore	7.6495e-05	0.0926171	-0.0905148	hypomethylated
cg19097500	NFIA	TSS1500	N_Shore	7.66191e-05	0.0926171	-0.0905027	hypomethylated
cg20038219			N_Shelf	0.000289235	0.0969183	-0.0904331	hypomethylated
cg25205321	COL4A2	Body		0.000211438	0.0957464	-0.0899943	hypomethylated	✓
ch.21.17972289F				0.000298717	0.0981875	-0.0899388	hypomethylated
cg04022537	C8orf73	Body	N_Shore	2.3454e-05	0.0916389	-0.0898027	hypomethylated
cg20566657	SLC2A9	Body	S_Shore	0.00022029	0.0957464	-0.0893553	hypomethylated
cg25929976	PPARG	TSS1500	N_Shore	7.81653e-05	0.0926171	-0.0892633	hypomethylated
cg19246761	MIB2	TSS1500	N_Shore	1.10818e-06	0.0602105	-0.089166	hypomethylated
cg27481499	MYOF	Body		7.06826e-05	0.0926171	-0.0891088	hypomethylated
cg19729693			N_Shore	0.000156236	0.0957464	-0.0890157	hypomethylated
cg23528791	CNKSR3	Body		0.000107953	0.092847	-0.0889446	hypomethylated
cg00251405	KIAA1522	Body	N_Shore	0.000246695	0.0957464	-0.0888256	hypomethylated
cg25387624	LARP1	Body	N_Shore	0.000105006	0.0926171	-0.0887568	hypomethylated
cg18998543	GNA12	3'UTR		5.91254e-05	0.0926171	-0.08856	hypomethylated
cg08134671	GNG7	5'UTR	N_Shore	0.000100054	0.0926171	-0.0883261	hypomethylated
cg24318728				6.85118e-05	0.0926171	-0.0881722	hypomethylated
cg27373749	MACROD1	Body	Island	0.000135731	0.0947577	-0.088101	hypomethylated
cg13991834	BCL2L15	TSS200		0.000251582	0.0957464	-0.087918	hypomethylated
cg15408734			Island	0.000170769	0.0957464	-0.0877937	hypomethylated
cg07805604	CCDC106	TSS200	N_Shore	0.000280168	0.0957464	-0.0877119	hypomethylated
cg19768356				0.000164642	0.0957464	-0.0876238	hypomethylated
cg06525453	CPT2	TSS1500	N_Shore	5.52037e-05	0.092016	-0.087608	hypomethylated	✓
cg11309785	EXOC6B	Body		2.58391e-05	0.092016	-0.0873894	hypomethylated
cg25607383	DDR1	5'UTR	S_Shore	1.39746e-05	0.0855458	-0.0873663	hypomethylated
cg18404041	ITIH1	Body		0.000141281	0.0947577	-0.0872716	hypomethylated
cg05928849	ASAM	Body		1.89726e-05	0.0855458	-0.0872355	hypomethylated		✓
cg15953461			N_Shelf	0.000100853	0.0926171	-0.087136	hypomethylated
cg05095252	LYPD6	Body		0.000106231	0.0926171	-0.0870983	hypomethylated
cg25291653				0.000116794	0.0935876	-0.0870154	hypomethylated
cg01330815	LRRN2	5'UTR	N_Shore	0.000295609	0.0974765	-0.0868996	hypomethylated
cg19735804				8.7571e-05	0.0926171	-0.0866437	hypomethylated
cg02363950	CRABP2	TSS1500	S_Shore	0.000199354	0.0957464	-0.0866401	hypomethylated
cg09852389	D4S234E	Body		0.000263701	0.0957464	-0.0866131	hypomethylated
cg18018313	IRS1	3'UTR	S_Shore	9.83487e-05	0.0926171	-0.0862404	hypomethylated
cg02133624				0.000142527	0.0947577	-0.0862245	hypomethylated
cg06870728	FLJ45983	Body	Island	9.76218e-05	0.0926171	-0.0861423	hypomethylated
cg04316429			S_Shore	0.000264495	0.0957464	-0.0859211	hypomethylated
cg13623495			N_Shore	8.55191e-05	0.0926171	-0.0857594	hypomethylated
cg26430287	SMAD3	Body		1.38135e-05	0.0855458	-0.0856494	hypomethylated
cg23619910	AMPD3	TSS200		8.31528e-05	0.0926171	-0.0854843	hypomethylated
ch.2.216208170F				0.0002773	0.0957464	-0.0854177	hypomethylated
cg04131194			S_Shelf	8.96463e-05	0.0926171	-0.085377	hypomethylated
ch.6.41978480R				0.000247073	0.0957464	-0.0853441	hypomethylated
cg04831244	TMEM129	TSS1500	S_Shore	6.27453e-05	0.0926171	-0.08498	hypomethylated	✓
cg22837321				0.000141857	0.0947577	-0.0849371	hypomethylated
cg06191390	SFXN5	TSS1500	S_Shore	1.37511e-05	0.0855458	-0.0846719	hypomethylated
cg09524686	EFCAB4A	Body	N_Shore	0.00023989	0.0957464	-0.0844703	hypomethylated
ch.13.654879R				7.26558e-05	0.0926171	-0.0844502	hypomethylated
cg06155341	CNIH2	Body	N_Shore	0.000304318	0.0983163	-0.0842424	hypomethylated
cg04783450			N_Shelf	0.000251473	0.0957464	-0.0841716	hypomethylated
cg18345635	SLC16A3	TSS1500	N_Shore	0.000245449	0.0957464	-0.0837762	hypomethylated
cg21544633	PARVA	Body		0.000142334	0.0947577	-0.0836378	hypomethylated
cg07149022			S_Shore	7.27345e-05	0.0926171	-0.083111	hypomethylated
cg06559575	IGFBP6	TSS1500	N_Shore	0.00024263	0.0957464	-0.0829215	hypomethylated
cg02547035	CMIP	Body		4.67793e-05	0.092016	-0.0829181	hypomethylated
cg12733607	C10orf140	5'UTR	N_Shore	0.000304115	0.0983163	-0.0828504	hypomethylated
cg26926665	ALOX15B	TSS200		0.000104798	0.0926171	-0.0828352	hypomethylated
cg02722808	SH3PXD2A	Body		7.8507e-05	0.0926171	-0.082722	hypomethylated
cg06454226	NDC80	5'UTR	S_Shore	0.000108537	0.092847	-0.0826542	hypomethylated
cg04923845	VTI1A	3'UTR		0.000206515	0.0957464	-0.0826011	hypomethylated
cg19930352	S100A11	TSS1500	S_Shore	8.00359e-06	0.0855458	-0.0823538	hypomethylated
cg17458967				8.47918e-05	0.0926171	-0.0821745	hypomethylated
cg21207694	SHC4	Body		0.000202758	0.0957464	-0.0820699	hypomethylated
cg00156230	CCM2	Body		0.000113557	0.0933021	-0.0820681	hypomethylated
cg09507934	ORAI2	TSS1500	N_Shore	8.81978e-05	0.0926171	-0.0819966	hypomethylated
cg05364179	PCGF3	3'UTR		8.32351e-06	0.0855458	-0.0818163	hypomethylated
cg08750534	SPRED2	Body		0.000213381	0.0957464	-0.0815321	hypomethylated
cg05652480				0.000108788	0.092847	-0.0814044	hypomethylated
cg12383650	KCNMA1	Body		0.000279042	0.0957464	-0.0812066	hypomethylated
cg01724917	XYLT1	Body		6.4383e-05	0.0926171	-0.0811343	hypomethylated
cg10317380	HSPA8	TSS1500	S_Shore	0.000264557	0.0957464	-0.0810469	hypomethylated
cg10162209	ATN1	5'UTR	S_Shore	6.52348e-05	0.0926171	-0.0810201	hypomethylated
cg10210369	KIF7	5'UTR	N_Shore	0.000276904	0.0957464	-0.0807031	hypomethylated
cg19610519				7.13664e-05	0.0926171	-0.0806274	hypomethylated
cg01306563	FOXP2	1stExon		8.80725e-05	0.0926171	-0.0806188	hypomethylated
ch.1.471396R	DHRS3	Body	N_Shelf	0.000202115	0.0957464	-0.0799669	hypomethylated
cg24509300	PPT2	Body	S_Shore	0.000204544	0.0957464	-0.0797496	hypomethylated
cg17819119	SEMA4C	Body	N_Shore	8.26396e-05	0.0926171	-0.0795259	hypomethylated
cg02956355	CMIP	TSS1500	Island	0.000227763	0.0957464	-0.07941	hypomethylated
cg06961147	TANC1	TSS1500	N_Shore	0.000194224	0.0957464	-0.0794084	hypomethylated
cg18269493	RERE	5'UTR		0.000143983	0.0947577	-0.079307	hypomethylated
ch.10.2535095F				0.000216467	0.0957464	-0.0792998	hypomethylated
cg02571534	LCTL	TSS1500		0.000243025	0.0957464	-0.079219	hypomethylated
ch.7.2986028F	LOC100124692	Body		0.000238365	0.0957464	-0.0789926	hypomethylated
cg18220816			N_Shelf	9.32299e-05	0.0926171	-0.0788047	hypomethylated
cg14377923	MTA1	Body		4.0077e-05	0.092016	-0.0787186	hypomethylated
cg08818284	NUPR1	3'UTR		2.50475e-06	0.0602105	-0.0784581	hypomethylated
ch.1.3947147F	ATP2B4	Body		0.000260303	0.0957464	-0.0784182	hypomethylated	✓
cg03693486	CDA	TSS1500		0.000197393	0.0957464	-0.0783348	hypomethylated
cg07529654	TGIF1	5'UTR	N_Shore	7.02766e-05	0.0926171	-0.0782614	hypomethylated
cg23393728	CALD1	5'UTR		6.66804e-05	0.0926171	-0.0781183	hypomethylated
cg00163510	PTPN14	5'UTR	N_Shore	0.000241742	0.0957464	-0.078041	hypomethylated
cg22905866				0.000205611	0.0957464	-0.0779827	hypomethylated
cg03565475	ARHGAP21	Body		0.0002709	0.0957464	-0.0778639	hypomethylated
cg11860005	DEPDC5	TSS1500	N_Shore	0.000255328	0.0957464	-0.0775533	hypomethylated
cg12239557	TACC2	5'UTR		4.5843e-05	0.092016	-0.0774881	hypomethylated
cg05612608				0.000112197	0.0933021	-0.0769743	hypomethylated
cg03127349				0.00010763	0.092847	-0.0769419	hypomethylated
cg10275770	ICAM2	5'UTR		0.000155632	0.0957464	-0.0769226	hypomethylated
cg16165651	RASGRP3	Body		0.000262037	0.0957464	-0.0769214	hypomethylated
cg02471028	LOC100130872	TSS1500	S_Shore	1.16453e-05	0.0855458	-0.0767985	hypomethylated
cg01981354	RNF170	5'UTR	N_Shelf	3.67676e-05	0.092016	-0.0766716	hypomethylated
cg20992114	PITX2	Body	Island	0.000184646	0.0957464	-0.0766036	hypomethylated		✓
cg24174996	OR8B4	TSS1500		0.000313329	0.09914	-0.076586	hypomethylated
cg02627216	IGFBP4	TSS1500	N_Shore	5.55252e-05	0.092016	-0.0765719	hypomethylated
cg08473858	PHLDB1	TSS1500	N_Shore	9.38818e-05	0.0926171	-0.0762067	hypomethylated
cg16003238	IGDCC3	TSS1500	S_Shore	0.00028169	0.0957464	-0.0760059	hypomethylated
cg16496965	IFRD2	Body	N_Shore	0.000108133	0.092847	-0.0758716	hypomethylated
cg19612574	MAPK8	TSS1500		8.83214e-05	0.0926171	-0.0758518	hypomethylated
cg07942500	PLEKHG3	5'UTR	S_Shore	6.37665e-05	0.0926171	-0.0758449	hypomethylated
cg11911769	CUX1	Body		0.000101984	0.0926171	-0.0758056	hypomethylated
cg18873386	DLX5	Body	N_Shore	6.86007e-06	0.0855458	-0.0758039	hypomethylated	✓
cg09072870	PARD6B	TSS1500	N_Shore	5.34853e-05	0.092016	-0.0757735	hypomethylated
cg01807131				0.000189131	0.0957464	-0.0756861	hypomethylated
cg14071869			S_Shelf	0.000314976	0.09914	-0.0754672	hypomethylated
cg12069540	C10orf58	TSS200		7.09177e-06	0.0855458	-0.0753906	hypomethylated
cg27364319	RARG	TSS1500	S_Shore	0.000246254	0.0957464	-0.0753066	hypomethylated
cg21643503				9.97818e-05	0.0926171	-0.0752509	hypomethylated
cg19375854	EHD4	Body		9.84709e-08	0.0304575	-0.0749509	hypomethylated
cg01360119	LOC728743	TSS1500	N_Shore	0.000293092	0.0973733	-0.0748027	hypomethylated
cg04597545	PTBP1	Body	S_Shore	3.81492e-05	0.092016	-0.0743298	hypomethylated
cg26458452			Island	5.23899e-05	0.092016	-0.0742661	hypomethylated
cg20867674				0.000104991	0.0926171	-0.0742494	hypomethylated
cg20142309	MYO18A	TSS1500	S_Shore	0.00024152	0.0957464	-0.0742107	hypomethylated
cg04249191				4.35869e-05	0.092016	-0.0741675	hypomethylated
cg27029518	CNDP2	TSS1500	S_Shelf	6.71527e-05	0.0926171	-0.0740412	hypomethylated
cg17250262	LBH	Body	S_Shore	1.43924e-05	0.0855458	-0.0739961	hypomethylated
cg00920139	PDLIM2	3'UTR	N_Shore	0.000149761	0.0947577	-0.0739738	hypomethylated
cg06510261	GCET2	TSS200		0.000179547	0.0957464	-0.0737918	hypomethylated
cg03457984			N_Shelf	0.000285065	0.0963625	-0.0736942	hypomethylated
cg15108890	COX10	3'UTR	S_Shore	0.000128222	0.0946186	-0.073674	hypomethylated
cg15350627	GAPDH	TSS1500	N_Shore	0.000302353	0.0983163	-0.0735784	hypomethylated	✓
cg16704246	RBM20	Body		0.000265829	0.0957464	-0.0731353	hypomethylated
cg17457912	C17orf91	Body	N_Shelf	0.000265176	0.0957464	-0.0730847	hypomethylated
cg16738646	SLC2A1	Body		0.000315767	0.09914	-0.0729186	hypomethylated
cg26398024				4.97016e-05	0.092016	-0.0727958	hypomethylated
cg14154859	MARK1	Body	S_Shore	0.000101538	0.0926171	-0.0727709	hypomethylated
ch.1.1391820F	KIF2C	Body		0.000223545	0.0957464	-0.0727541	hypomethylated
cg07452306	SFXN5	TSS1500	S_Shore	3.64384e-06	0.0602105	-0.0726932	hypomethylated
cg21721566	ACADS	TSS1500	N_Shore	0.000170803	0.0957464	-0.0726748	hypomethylated
cg12875426	DYM	TSS1500	S_Shore	0.000139352	0.0947577	-0.0724632	hypomethylated
cg21422871	FGGY	Body		9.81281e-05	0.0926171	-0.0723089	hypomethylated
ch.12.2506678F	UNC119B	Body		0.000316034	0.09914	-0.072063	hypomethylated
cg03067403	C11orf16	TSS200		0.000187186	0.0957464	-0.0719934	hypomethylated
cg13452588	MKLN1	Body		0.000273655	0.0957464	-0.0717131	hypomethylated
cg00437124				0.000303015	0.0983163	-0.071701	hypomethylated
cg21126020	TRIM10	TSS200		0.000144789	0.0947577	-0.0716555	hypomethylated
cg07602659	TBCD	Body		0.000212955	0.0957464	-0.0716477	hypomethylated
cg25406518	DAK	5'UTR	S_Shore	2.51873e-05	0.092016	-0.0715303	hypomethylated
cg22176709			S_Shore	0.000116705	0.0935876	-0.071523	hypomethylated
cg14660163	RBMS1	Body		0.00024986	0.0957464	-0.0709536	hypomethylated		✓
cg21263566				3.8883e-05	0.092016	-0.07087	hypomethylated
cg16903269	AKR1B15	Body		1.34329e-05	0.0855458	-0.0708497	hypomethylated
cg24687970	ATAD3C	Body	S_Shore	0.000181688	0.0957464	-0.0707822	hypomethylated
cg00450651			N_Shore	0.000290469	0.0969183	-0.070591	hypomethylated
cg09244071	CUX1	Body		0.000202102	0.0957464	-0.07044	hypomethylated
cg26150462	CUGBP2	TSS200	N_Shore	0.000249616	0.0957464	-0.0702636	hypomethylated
ch.4.136634687R				0.000285698	0.0964711	-0.0702028	hypomethylated
cg04486013	AKR1A1	Body		1.37788e-05	0.0855458	-0.0701207	hypomethylated
cg26109199				0.000174833	0.0957464	-0.0700772	hypomethylated
cg17482740	DNMT3B	TSS1500	N_Shore	3.34485e-05	0.092016	-0.0698808	hypomethylated
cg16971128	TMPRSS6	TSS200		2.117e-05	0.0874599	-0.0698316	hypomethylated
cg12191422	LOC282997	TSS1500	N_Shore	0.00018736	0.0957464	-0.0697188	hypomethylated
cg04658679				4.28281e-05	0.092016	-0.0696824	hypomethylated
cg11311289	FAM179A	TSS200		5.51988e-05	0.092016	-0.0696588	hypomethylated
cg02779535			N_Shore	0.000103668	0.0926171	-0.0695775	hypomethylated
cg24575128	NISCH	Body		8.85901e-05	0.0926171	-0.0694756	hypomethylated
cg17581485				0.000310294	0.098855	-0.0692773	hypomethylated
cg02175033	KIAA0247	5'UTR		3.68742e-05	0.092016	-0.0692526	hypomethylated
cg06542614	PDLIM1	TSS1500	S_Shore	0.000131752	0.0947577	-0.0691939	hypomethylated		✓
cg19382657	COLEC12	TSS1500	S_Shore	0.000268784	0.0957464	-0.0691269	hypomethylated
cg22648815	LOC440839	Body		0.000160929	0.0957464	-0.068869	hypomethylated
cg26672098			N_Shelf	0.000253226	0.0957464	-0.0688378	hypomethylated
cg13662121	CDKN1A	TSS1500	N_Shore	0.000100462	0.0926171	-0.0688344	hypomethylated	✓
cg03110787	MLLT1	Body	S_Shelf	5.66876e-05	0.0922826	-0.0685999	hypomethylated	✓
cg09993814	BLCAP	5'UTR	N_Shore	6.89696e-05	0.0926171	-0.0685985	hypomethylated
cg07554030	NAGLU	TSS200	N_Shore	0.000173875	0.0957464	-0.0685252	hypomethylated
cg18396403	TMEM184B	3'UTR		7.37365e-05	0.0926171	-0.0684333	hypomethylated
cg15188623	ZNF710	5'UTR	N_Shore	0.00015767	0.0957464	-0.0683475	hypomethylated
cg15677293	EDARADD	Body	S_Shore	0.00028843	0.0969183	-0.0683423	hypomethylated
cg21136371			Island	0.000165326	0.0957464	-0.068246	hypomethylated
cg11335171	HSD17B8	Body	S_Shore	6.5365e-05	0.0926171	-0.0682098	hypomethylated
cg05955436	RRBP1	5'UTR	N_Shore	8.25636e-05	0.0926171	-0.0682038	hypomethylated
cg07343703			S_Shore	0.000243628	0.0957464	-0.0679845	hypomethylated
cg18668382	GLRX5	Body	S_Shore	0.000249476	0.0957464	-0.0679161	hypomethylated
cg23109606	SH2D6	TSS1500	N_Shelf	0.00025728	0.0957464	-0.0675771	hypomethylated
cg02821464	TNNT3	Body	N_Shore	0.000302454	0.0983163	-0.0675703	hypomethylated
cg03395898	TGFB3	1stExon	N_Shore	1.53293e-05	0.0855458	-0.0675025	hypomethylated	✓
cg07247998	TACC2	5'UTR		0.000102153	0.0926171	-0.0675024	hypomethylated
cg23015917	SLC35D1	Body		1.87742e-05	0.0855458	-0.0673506	hypomethylated		✓
ch.5.78058155R				7.29342e-05	0.0926171	-0.067139	hypomethylated
cg22664614	CPA5	Body		0.000132609	0.0947577	-0.0671262	hypomethylated
cg00290023				0.000292673	0.0973733	-0.0670911	hypomethylated
cg09489470				0.000192806	0.0957464	-0.0669801	hypomethylated
cg05662500	GPD1L	TSS1500	Island	0.000151333	0.095275	-0.0669772	hypomethylated
cg26771582	FBXO31	Body	N_Shore	0.000186151	0.0957464	-0.0667248	hypomethylated
cg22289785	ZAR1	3'UTR	S_Shelf	0.000162976	0.0957464	-0.0667082	hypomethylated
cg10424530	TBC1D10B	Body	N_Shore	0.000204357	0.0957464	-0.0666268	hypomethylated
cg04100337	SDK2	Body		0.000220917	0.0957464	-0.0663224	hypomethylated
cg17176619	STK24	Body		7.70296e-05	0.0926171	-0.0663018	hypomethylated
cg07470830				8.46314e-05	0.0926171	-0.0662377	hypomethylated
cg00810971			N_Shore	7.28631e-05	0.0926171	-0.066224	hypomethylated
cg09155362			Island	0.00012252	0.094015	-0.0659049	hypomethylated
cg14588779	AKAP8L	Body	N_Shore	0.000133255	0.0947577	-0.0654027	hypomethylated
cg01927162	KIAA0922	Body		0.000146956	0.0947577	-0.0653873	hypomethylated
cg04561731	SSBP3	Body	N_Shore	7.16866e-05	0.0926171	-0.0653478	hypomethylated
cg01811674	IYD	Body		0.000229302	0.0957464	-0.0649862	hypomethylated
cg09276883	HHAT	TSS1500	N_Shore	0.0003108	0.098855	-0.0648696	hypomethylated
cg08229360	CTDSPL	Body	S_Shore	0.000204007	0.0957464	-0.0648307	hypomethylated
cg23666844	CRYGN	TSS1500	S_Shore	9.07346e-05	0.0926171	-0.064767	hypomethylated
ch.11.2720214F	PRDM10	5'UTR		0.000122499	0.094015	-0.0646973	hypomethylated
cg06602333			N_Shore	0.000267862	0.0957464	-0.0646894	hypomethylated
cg18687314			S_Shelf	0.000314138	0.09914	-0.0645707	hypomethylated
cg13896106	SLC9A3R1	Body		0.000216032	0.0957464	-0.0644766	hypomethylated
cg16530881				0.000174991	0.0957464	-0.0642255	hypomethylated
cg01980222	TREM2	1stExon		3.75477e-05	0.092016	-0.0641078	hypomethylated
cg25296374				4.7808e-05	0.092016	-0.06407	hypomethylated
cg21249152			S_Shore	0.000168882	0.0957464	-0.0640692	hypomethylated
cg04134528				0.000260261	0.0957464	-0.0640439	hypomethylated
cg17553677	VGLL4	Body		3.24702e-05	0.092016	-0.0640156	hypomethylated
cg15575433	UFSP1	TSS1500	N_Shore	0.00023258	0.0957464	-0.0638188	hypomethylated
cg00152942	CPNE2	TSS1500	N_Shore	0.000299192	0.0982113	-0.0634458	hypomethylated
cg00593404	TRAM2	Body		0.000243634	0.0957464	-0.0633457	hypomethylated
cg22110267	ARRB1	Body		4.90792e-05	0.092016	-0.0633392	hypomethylated
cg01593673	HOXB3	5'UTR		0.000183697	0.0957464	-0.0633071	hypomethylated
cg12343777	ALOX15B	TSS200		7.68266e-05	0.0926171	-0.0632744	hypomethylated
cg01236573			N_Shore	0.000112593	0.0933021	-0.0630694	hypomethylated
cg10083593	CNIH2	Body	Island	0.000234912	0.0957464	-0.062618	hypomethylated
cg01729066	MIR600	Body		0.000180102	0.0957464	-0.0625815	hypomethylated
ch.8.68461758R				5.48824e-06	0.0848767	-0.0624986	hypomethylated
cg00368356	NFKBIB	Body	N_Shore	0.000274767	0.0957464	-0.0624925	hypomethylated
cg14260002	LEPROTL1	Body		0.000300481	0.0983163	-0.062486	hypomethylated
cg05754122	TMPRSS6	TSS200		0.000205456	0.0957464	-0.0623754	hypomethylated
cg20843052	KIAA1841	5'UTR	S_Shore	0.000135678	0.0947577	-0.0623703	hypomethylated
ch.8.93711588R				0.000175501	0.0957464	-0.062139	hypomethylated
cg24416609	GPR55	3'UTR		0.000246724	0.0957464	-0.0619682	hypomethylated
cg03803474			N_Shelf	0.000204886	0.0957464	-0.0617554	hypomethylated
cg22774605	TNFRSF21	Body		0.000214311	0.0957464	-0.0616907	hypomethylated		✓
cg19193403	NCRNA00116	Body	S_Shelf	0.000201725	0.0957464	-0.0616217	hypomethylated
cg14661028			S_Shore	0.000265762	0.0957464	-0.0616153	hypomethylated
cg10705306				0.000148634	0.0947577	-0.061513	hypomethylated
cg10786744	ZNF607	5'UTR	N_Shore	8.19195e-05	0.0926171	-0.0614895	hypomethylated
cg01949002	SKI	Body		0.000313848	0.09914	-0.0614836	hypomethylated
cg11884933	GNA12	Body	N_Shore	3.18864e-05	0.092016	-0.0612052	hypomethylated
cg23712594	PARP1	Body	N_Shelf	9.82542e-05	0.0926171	-0.061171	hypomethylated
cg05349042	BCL9	TSS200		0.000104461	0.0926171	-0.0610886	hypomethylated
cg26333564			S_Shelf	0.000259455	0.0957464	-0.060995	hypomethylated
cg05135846			S_Shelf	0.000216345	0.0957464	-0.0609869	hypomethylated
cg07056285	PRDM6	Body	N_Shore	0.000211664	0.0957464	-0.0608532	hypomethylated
cg12768523	PALLD	Body		1.51364e-05	0.0855458	-0.0608479	hypomethylated
ch.10.2988224F	TUBGCP2	Body	N_Shore	0.000169733	0.0957464	-0.0606185	hypomethylated
cg16184803	PITX2	Body	Island	7.71448e-05	0.0926171	-0.0606087	hypomethylated		✓
ch.2.226789810F				0.000273026	0.0957464	-0.0605704	hypomethylated
cg14827807	LASS2	5'UTR	N_Shelf	0.000126897	0.0945961	-0.0605664	hypomethylated
cg25395188	VPS37C	3'UTR		0.000158695	0.0957464	-0.0605163	hypomethylated
cg24103799	FAM49A	5'UTR		0.000294044	0.0974765	-0.0604844	hypomethylated	✓
cg14226212	MUSK	Body		0.000257797	0.0957464	-0.060327	hypomethylated
cg05668853	RAB34	Body	Island	0.000134122	0.0947577	-0.059994	hypomethylated
cg21940313	ETV4	Body	N_Shore	9.01446e-05	0.0926171	-0.0599936	hypomethylated
cg04751761	SLC9A3R2	Body	N_Shelf	4.24522e-05	0.092016	-0.0598436	hypomethylated
cg08425760	AGTRAP	TSS1500	N_Shore	0.000126564	0.0945961	-0.0598243	hypomethylated	✓
cg03725309	SARS	Body	S_Shore	0.000184052	0.0957464	-0.0597412	hypomethylated
cg19135406	RAPGEF2	Body		6.98853e-05	0.0926171	-0.0597249	hypomethylated
cg08015107			S_Shelf	3.23372e-05	0.092016	-0.059436	hypomethylated
cg23414595	ZMAT5	Body	S_Shelf	0.000310975	0.098855	-0.0593978	hypomethylated
cg13430464	CHRDL2	Body		0.000102287	0.0926171	-0.0590362	hypomethylated
cg02424103			N_Shore	1.28888e-05	0.0855458	-0.0590305	hypomethylated
cg07780762			S_Shelf	0.000173199	0.0957464	-0.0590139	hypomethylated
cg20611334	KIAA1522	Body	S_Shore	5.35157e-05	0.092016	-0.0589936	hypomethylated
cg08855742	PROM1	TSS1500	S_Shore	0.000139389	0.0947577	-0.0589899	hypomethylated
cg06892898	ELMO1	Body		8.78419e-05	0.0926171	-0.0588552	hypomethylated
cg09774917	TFAP2A	Body	Island	0.000175765	0.0957464	-0.0588436	hypomethylated
ch.14.52738025F				0.000183581	0.0957464	-0.0588089	hypomethylated
cg05271255			S_Shelf	3.34965e-05	0.092016	-0.0587146	hypomethylated
ch.10.907315R	CCNY	Body		0.000133838	0.0947577	-0.0584799	hypomethylated
cg11763066				7.04387e-06	0.0855458	-0.0583744	hypomethylated
cg11331739				0.000208559	0.0957464	-0.0582894	hypomethylated
cg03037620				0.000201765	0.0957464	-0.0580873	hypomethylated
ch.6.107578927F				0.000232785	0.0957464	-0.0579036	hypomethylated
cg27534833			N_Shelf	2.86227e-05	0.092016	-0.0578558	hypomethylated
cg00786685			N_Shore	7.77783e-05	0.0926171	-0.0575323	hypomethylated
cg13613748	VPS4B	TSS1500	Island	2.99426e-05	0.092016	-0.0574988	hypomethylated
cg15989091	LOXL3	5'UTR	N_Shore	0.000161283	0.0957464	-0.0574957	hypomethylated
cg07435215	LOC729082	TSS1500	N_Shore	0.000290429	0.0969183	-0.057296	hypomethylated
cg03552359			N_Shore	7.6598e-05	0.0926171	-0.0572837	hypomethylated
cg00173804				0.000172652	0.0957464	-0.0572751	hypomethylated
cg13746919	C10orf57	TSS1500	N_Shore	0.000216251	0.0957464	-0.0568809	hypomethylated
cg27619813	FBXL19	Body	N_Shore	0.000106491	0.0926171	-0.0568186	hypomethylated
cg22231483	LRRN4CL	TSS200	S_Shore	2.58039e-06	0.0602105	-0.0567515	hypomethylated
cg04928693	MTX1	TSS1500	N_Shore	4.66135e-05	0.092016	-0.056708	hypomethylated
ch.8.2465681F	FAM91A1	Body		0.000161043	0.0957464	-0.0565113	hypomethylated
cg21141024				0.000154949	0.0957464	-0.0565086	hypomethylated
cg15389765	CYTSB	Body		0.000218992	0.0957464	-0.056459	hypomethylated
ch.1.658177R	UBR4	Body		0.000268013	0.0957464	-0.056447	hypomethylated
cg02814118	CMIP	TSS200		0.000249745	0.0957464	-0.0563406	hypomethylated
cg16402875			N_Shelf	7.18783e-06	0.0855458	-0.0562872	hypomethylated
cg10900703	MLLT10	Body	Island	0.00013939	0.0947577	-0.0560195	hypomethylated
cg02341503	ZMYND8	Body		0.000208379	0.0957464	-0.0557366	hypomethylated
cg12633680	FASTK	TSS1500	Island	5.12045e-05	0.092016	-0.0556564	hypomethylated
cg26108120	RYBP	Body		0.000277454	0.0957464	-0.05562	hypomethylated
cg24414325	IKZF4	TSS1500		0.00030338	0.0983163	-0.0555133	hypomethylated
cg25801292	KEAP1	TSS1500	Island	0.000113229	0.0933021	-0.0555079	hypomethylated
cg26954101				0.000142633	0.0947577	-0.0554138	hypomethylated
cg23045404	TOP3A	Body	N_Shore	8.35414e-05	0.0926171	-0.0554071	hypomethylated
cg15148088	RERE	Body		8.86789e-05	0.0926171	-0.0553566	hypomethylated
cg11693364	ZNF69	TSS1500	N_Shore	0.000275201	0.0957464	-0.0553261	hypomethylated
cg07988171	TPM4	Body		0.000127152	0.0945961	-0.0553216	hypomethylated
cg02145679	ARL15	Body	N_Shore	3.6712e-05	0.092016	-0.0550851	hypomethylated
cg06701500	YWHAQ	TSS1500	S_Shore	0.000112371	0.0933021	-0.0548462	hypomethylated
ch.3.2967002F				4.88362e-05	0.092016	-0.0544609	hypomethylated
cg18037834	TENC1	5'UTR	N_Shelf	0.000205901	0.0957464	-0.0543848	hypomethylated
cg01909738			N_Shore	0.000190482	0.0957464	-0.054204	hypomethylated
cg06638012	AFF4	TSS1500	S_Shore	2.02404e-05	0.0874599	-0.0541694	hypomethylated
cg02379052	CDCA4	5'UTR	Island	0.000247752	0.0957464	-0.0540465	hypomethylated
cg12664806	FOXO3	1stExon	Island	0.000307137	0.0985824	-0.0537994	hypomethylated
cg13618688				0.000318691	0.0997078	-0.0537559	hypomethylated
cg14029117	C19orf54	3'UTR		0.000134644	0.0947577	-0.0536797	hypomethylated
cg17742559	NEK8	Body	N_Shelf	0.000266396	0.0957464	-0.0536437	hypomethylated
cg04117029	BCCIP	Body	S_Shore	0.00026469	0.0957464	-0.0531812	hypomethylated
cg19254163	GPR44	TSS1500	S_Shelf	0.000162309	0.0957464	-0.0531432	hypomethylated
cg16346032				0.000184992	0.0957464	-0.052751	hypomethylated
cg22656705	MPHOSPH8	TSS1500	N_Shore	0.000231962	0.0957464	-0.0527126	hypomethylated
ch.14.782543R				0.000276892	0.0957464	-0.0525367	hypomethylated
cg05652445			N_Shore	0.000193399	0.0957464	-0.0524966	hypomethylated
cg17017514			S_Shelf	1.94297e-06	0.0602105	-0.0523575	hypomethylated
cg11197916			N_Shore	0.000103005	0.0926171	-0.0523551	hypomethylated
ch.2.396050F				0.000145618	0.0947577	-0.052266	hypomethylated
cg00899365	CHAF1B	Body	S_Shore	0.000135683	0.0947577	-0.0522144	hypomethylated
cg10272968	GNG7	5'UTR	Island	0.000317007	0.0993431	-0.0518274	hypomethylated
cg10124355	KDM4B	Body	Island	6.07354e-05	0.0926171	-0.0516549	hypomethylated
cg17033891				3.58888e-05	0.092016	-0.0515578	hypomethylated
cg09569869	FAM109B	TSS1500	N_Shore	0.000172021	0.0957464	-0.0512248	hypomethylated
cg15600176	LAMB1	Body		0.000289957	0.0969183	-0.0510125	hypomethylated
cg19862899	C10orf58	TSS200		0.000143442	0.0947577	-0.0509687	hypomethylated
cg12211490				0.000188934	0.0957464	-0.0509462	hypomethylated
cg00067414	MTHFD1L	Body	Island	0.000170357	0.0957464	-0.050944	hypomethylated
cg08639843	TSPAN4	5'UTR	S_Shore	0.000279288	0.0957464	-0.050861	hypomethylated
cg22441882	SLC18A1	1stExon		0.000162004	0.0957464	-0.0507652	hypomethylated
cg25665697	LCTL	TSS200		0.000201556	0.0957464	-0.0506359	hypomethylated
cg01781446	AMAC1L3	TSS1500	S_Shore	2.67242e-05	0.092016	-0.0504697	hypomethylated
cg16326367	LHFPL2	TSS1500	S_Shore	0.000243501	0.0957464	-0.0502972	hypomethylated
cg01329434	PDLIM4	Body	N_Shore	0.000116058	0.0935876	-0.0502771	hypomethylated
cg11320084	RNF2	TSS1500	N_Shore	0.000263122	0.0957464	-0.0502143	hypomethylated
cg18346182	DIP2C	Body	N_Shore	0.000195035	0.0957464	-0.0500864	hypomethylated
cg25734726	SERTAD3	1stExon	N_Shore	0.000183553	0.0957464	-0.0500371	hypomethylated
cg00785980	N4BP2L1	Body		0.000112001	0.0933021	-0.0497903	hypomethylated
cg00690195				1.70777e-05	0.0855458	-0.0495603	hypomethylated
cg21583668	MON1A	TSS1500	S_Shore	0.00019438	0.0957464	-0.0495145	hypomethylated
cg04164744	WDR27	5'UTR	N_Shore	0.000229732	0.0957464	-0.0493743	hypomethylated
cg01627785	MFI2	Body	N_Shore	0.00031268	0.09914	-0.0491867	hypomethylated
cg22372849			S_Shelf	5.14287e-05	0.092016	-0.0491681	hypomethylated
ch.2.1894803R				0.000305104	0.0983163	-0.0491145	hypomethylated
cg10349687			Island	5.44362e-05	0.092016	-0.0490485	hypomethylated
cg09503608	C6orf26	3'UTR		5.34026e-05	0.092016	-0.0489898	hypomethylated
cg14171527	CBS	3'UTR	Island	0.000181577	0.0957464	-0.0486303	hypomethylated
cg07328664	DIS3L2	Body		4.00325e-05	0.092016	-0.0483693	hypomethylated
cg06152926	PTK7	Body		0.000189863	0.0957464	-0.0480147	hypomethylated
cg23371436	NAV2	Body		0.000270547	0.0957464	-0.0479928	hypomethylated
cg01982788	SMARCC2	3'UTR		6.44818e-05	0.0926171	-0.047969	hypomethylated	✓
cg26572973	GPT	TSS1500	N_Shore	4.49349e-05	0.092016	-0.0479619	hypomethylated
cg11155784	PBX1	Body		0.000173252	0.0957464	-0.0478257	hypomethylated
cg04373034	LMCD1	Body	S_Shelf	0.000272879	0.0957464	-0.0477849	hypomethylated
cg13279083	COL25A1	Body		0.000225539	0.0957464	-0.0473973	hypomethylated
cg24983014	ARNTL2	Body	S_Shore	0.000175041	0.0957464	-0.0471351	hypomethylated
cg02855302	CDC42BPB	Body		0.000163428	0.0957464	-0.0470535	hypomethylated
ch.11.1352825R				0.000266094	0.0957464	-0.0470244	hypomethylated
cg10537017	GSTM2	TSS1500	N_Shore	1.40908e-05	0.0855458	-0.0469017	hypomethylated
cg07961104	C16orf13	Body	Island	0.000110597	0.0932099	-0.0466762	hypomethylated
cg07213414	USP31	Body		8.84032e-05	0.0926171	-0.0462667	hypomethylated
cg25838150				1.30907e-05	0.0855458	-0.0462208	hypomethylated
cg03796751			N_Shore	0.000258671	0.0957464	-0.0462131	hypomethylated
cg21268653	C1orf203	TSS1500	S_Shore	6.17751e-05	0.0926171	-0.046097	hypomethylated
cg05721773	FAIM3	Body	S_Shore	6.57693e-05	0.0926171	-0.0460126	hypomethylated
cg06521299	PAFAH2	TSS1500	S_Shore	2.06148e-05	0.0874599	-0.0459932	hypomethylated
cg09139451	TRAF5	TSS200	N_Shore	0.000161826	0.0957464	-0.0459506	hypomethylated
cg19730379	C10orf26	Body		0.000110561	0.0932099	-0.045412	hypomethylated
cg03562770			Island	0.000251454	0.0957464	-0.0453782	hypomethylated
cg11982293			Island	0.000185347	0.0957464	-0.0450621	hypomethylated
cg27191457	ANP32A	Body		0.000116775	0.0935876	-0.0448449	hypomethylated
cg18040788				0.000262181	0.0957464	-0.0448171	hypomethylated
cg09397579	PRKAG2	1stExon		0.000254913	0.0957464	-0.0447741	hypomethylated
cg01080902	ZNF575	3'UTR	S_Shore	0.000102146	0.0926171	-0.0447736	hypomethylated
cg22277154			S_Shore	1.67073e-05	0.0855458	-0.0447604	hypomethylated
cg04411044				6.69563e-05	0.0926171	-0.0446793	hypomethylated
cg15903562	PIK3C2B	Body		0.000227601	0.0957464	-0.0446707	hypomethylated
cg04272820	THRA	5'UTR		0.000198903	0.0957464	-0.0443907	hypomethylated
cg07318398	KLHL10	TSS1500	S_Shore	1.31741e-05	0.0855458	-0.0443318	hypomethylated
cg10512278	DPEP2	5'UTR	S_Shore	0.000109566	0.092847	-0.0442312	hypomethylated		✓
cg22971720			S_Shelf	0.000165907	0.0957464	-0.0442082	hypomethylated
cg21807240	HAUS4	5'UTR	N_Shore	6.06377e-05	0.0926171	-0.0440917	hypomethylated
cg08129331	RPTOR	Body		0.000233495	0.0957464	-0.0440406	hypomethylated
cg04357965	LHFPL2	TSS1500	S_Shore	0.000127533	0.0945961	-0.0439822	hypomethylated
cg08119655	PPFIBP2	Body		9.40332e-06	0.0855458	-0.0437335	hypomethylated
cg06390643	ETV5	Body		0.000176849	0.0957464	-0.0434568	hypomethylated
cg21965995				0.000266267	0.0957464	-0.0433226	hypomethylated
cg01687862				0.00023986	0.0957464	-0.0433183	hypomethylated
cg13139998	GRM2	TSS1500	N_Shore	0.00014852	0.0947577	-0.0432755	hypomethylated
cg15880704	RBM20	Body		0.000180512	0.0957464	-0.0431749	hypomethylated
ch.2.111833563R				5.50043e-05	0.092016	-0.0430847	hypomethylated
cg27575890	EIF3D	Body	S_Shelf	0.000189563	0.0957464	-0.0430646	hypomethylated
cg01770400	SERPINC1	5'UTR		4.57802e-05	0.092016	-0.0426916	hypomethylated
cg12492027	DLGAP4	TSS1500	N_Shore	0.000199352	0.0957464	-0.0425343	hypomethylated
cg00604410	SMAD3	TSS200		0.000178462	0.0957464	-0.0424111	hypomethylated
cg10692870	FN1	Body	Island	0.000256298	0.0957464	-0.0423195	hypomethylated
cg14131038	NCK2	TSS1500	N_Shore	0.00017907	0.0957464	-0.0422325	hypomethylated
cg04425701	FXYD1	5'UTR	N_Shore	0.000123678	0.0942222	-0.0421864	hypomethylated
cg08373169				0.000231234	0.0957464	-0.0420737	hypomethylated
cg16951533				1.67275e-05	0.0855458	-0.0419167	hypomethylated
cg22090713	RASSF1	TSS1500	S_Shore	0.000230106	0.0957464	-0.0417797	hypomethylated
cg00726046	PKIG	5'UTR	S_Shore	0.000222271	0.0957464	-0.0416889	hypomethylated
cg19683417				0.000130348	0.0947577	-0.0414589	hypomethylated
cg18977727			N_Shelf	0.000105078	0.0926171	-0.0414364	hypomethylated
cg05104639				7.59716e-05	0.0926171	-0.0414157	hypomethylated
cg24528923	C15orf42	1stExon	S_Shore	0.000113723	0.0933021	-0.0413532	hypomethylated
cg04922072	PIAS3	Body	S_Shelf	5.13745e-05	0.092016	-0.0412971	hypomethylated
cg04057956	CD9	Body		0.0001874	0.0957464	-0.0412454	hypomethylated
cg11043990	RNF157	Body	Island	1.1642e-05	0.0855458	-0.0409362	hypomethylated
cg19927836	SYS1	Body	S_Shore	6.5906e-05	0.0926171	-0.0409319	hypomethylated
cg25233672	NEURL1B	Body		0.00022573	0.0957464	-0.0408359	hypomethylated
cg25127315	ARMC2	TSS1500	N_Shore	0.000109048	0.092847	-0.0406791	hypomethylated
cg13048147	ATP5H	TSS1500	S_Shore	9.80508e-05	0.0926171	-0.0405615	hypomethylated
cg02067535	LRRC33	TSS1500	N_Shore	5.82539e-05	0.0926171	-0.0405034	hypomethylated
cg21183502	C20orf177	TSS1500	Island	0.000194358	0.0957464	-0.0404518	hypomethylated
cg13431800	GXYLT1	Body		0.000249263	0.0957464	-0.0403081	hypomethylated
cg02488871	VIL1	5'UTR		3.14005e-06	0.0602105	-0.0401268	hypomethylated
cg15059371	ORAI2	5'UTR	S_Shelf	0.000125385	0.0945961	-0.03996	hypomethylated
ch.12.1107853R	ESPL1	Body		0.000295924	0.0974766	-0.03995	hypomethylated
cg17216583	RPL22	Body	N_Shore	0.000281756	0.0957464	-0.0399453	hypomethylated
cg17163425			N_Shore	0.000119054	0.094015	-0.0398193	hypomethylated
cg26783666	SSB	TSS1500	N_Shore	0.000229524	0.0957464	-0.0397086	hypomethylated
cg01793387	KIAA1967	TSS1500	N_Shore	5.34617e-05	0.092016	-0.0396923	hypomethylated
cg17364949	AMAC1L3	TSS1500	S_Shore	5.50488e-05	0.092016	-0.0396117	hypomethylated
cg03210827	C10orf26	3'UTR		1.68468e-05	0.0855458	-0.0395128	hypomethylated
cg17052212	ANO6	Body		8.09899e-05	0.0926171	-0.0394487	hypomethylated
ch.6.12513936F				0.000124849	0.0945961	-0.0390966	hypomethylated
cg15946312			Island	0.000200971	0.0957464	-0.0389418	hypomethylated
cg17126924				0.000252117	0.0957464	-0.0388696	hypomethylated
cg01982724			S_Shelf	3.45595e-05	0.092016	-0.0388094	hypomethylated
cg16427752	MSH4	TSS1500	N_Shore	0.000169612	0.0957464	-0.0387082	hypomethylated
cg16502747	ACIN1	Body	S_Shelf	3.14333e-05	0.092016	-0.0386579	hypomethylated
cg07032866	C16orf79	Body	N_Shelf	0.000214979	0.0957464	-0.0385351	hypomethylated
cg25095171	ITPK1	Body	N_Shelf	2.27974e-05	0.0904015	-0.0385304	hypomethylated
cg00005619	FAM180B	Body	N_Shelf	0.000170988	0.0957464	-0.0385302	hypomethylated
cg02453929	EPHX1	3'UTR		0.000218097	0.0957464	-0.0380979	hypomethylated	✓
cg25309041	ACSL6	Body	N_Shelf	8.52954e-05	0.0926171	-0.0380869	hypomethylated
cg20248822	C1orf151	TSS1500	N_Shore	2.27745e-05	0.0904015	-0.0377018	hypomethylated		✓
cg15822411	CCDC83	5'UTR	S_Shore	0.000215799	0.0957464	-0.0368991	hypomethylated
cg05147273	MXRA7	Body		0.00030541	0.0983163	-0.0368955	hypomethylated
cg27539480	HOXA3	3'UTR	N_Shore	0.000254662	0.0957464	-0.0365227	hypomethylated
cg11015012	RAP2A	Body	S_Shore	0.000186312	0.0957464	-0.0359592	hypomethylated
cg27175380			S_Shelf	1.64388e-05	0.0855458	-0.035941	hypomethylated
ch.15.72993206F				0.00025416	0.0957464	-0.0359091	hypomethylated
cg15656257	ABCB9	5'UTR	N_Shore	0.000252196	0.0957464	-0.0358041	hypomethylated
cg10018933	HDAC4	Body		0.000124908	0.0945961	-0.0357864	hypomethylated
cg07842862	SFXN5	TSS200	Island	0.00010049	0.0926171	-0.0355487	hypomethylated
cg17152316	SH2D3A	Body	S_Shore	3.09941e-05	0.092016	-0.0352089	hypomethylated
ch.4.2595101F				9.81981e-06	0.0855458	-0.0347876	hypomethylated
cg08273750	LOC100133545	TSS200	N_Shelf	0.000139917	0.0947577	-0.0346926	hypomethylated
cg08710597				2.83759e-05	0.092016	-0.0345243	hypomethylated
cg17384323			S_Shelf	0.000198739	0.0957464	-0.0345131	hypomethylated
cg05654163	SLC39A2	1stExon		0.000143426	0.0947577	-0.0345057	hypomethylated
ch.7.3333777R	LMBR1	Body		0.000184521	0.0957464	-0.0344287	hypomethylated
cg26645827				0.000197815	0.0957464	-0.0343484	hypomethylated
cg10550245	UPP1	Body		3.67688e-06	0.0602105	-0.0342087	hypomethylated
cg03722901	SLC25A41	Body	S_Shelf	0.000231764	0.0957464	-0.0341575	hypomethylated
cg24204951	PER2	Body		0.000259541	0.0957464	-0.0337426	hypomethylated
cg16330755	C10orf32	TSS200	N_Shore	0.000260374	0.0957464	-0.0337025	hypomethylated
ch.4.171062660F				0.000228227	0.0957464	-0.032828	hypomethylated
cg00101940				0.000168359	0.0957464	-0.0328252	hypomethylated
cg24408896	SLC27A3	TSS200	Island	0.000245837	0.0957464	-0.0325899	hypomethylated
cg12020179	MMP20	TSS200		0.00017889	0.0957464	-0.0322969	hypomethylated
cg21774136	RERE	Body		0.000180248	0.0957464	-0.0322183	hypomethylated
cg08240571	CA5A	TSS1500		8.307e-05	0.0926171	-0.0321672	hypomethylated
cg09956907	PPP1R9A	TSS1500	S_Shore	0.000118726	0.094015	-0.0321252	hypomethylated
cg21221690	GPR177	Body		0.000136078	0.0947577	-0.0320984	hypomethylated
cg04994925	DHRS4L2	3'UTR	N_Shelf	7.45565e-05	0.0926171	-0.0320957	hypomethylated
cg09671309	TMEM120B	Body		0.000241226	0.0957464	-0.032071	hypomethylated
cg13652493			N_Shore	0.000310077	0.098855	-0.0320379	hypomethylated
cg09205595	AGAP3	TSS1500	N_Shore	0.000272497	0.0957464	-0.0319565	hypomethylated
cg03403093	INPP4A	5'UTR		0.000229196	0.0957464	-0.0319387	hypomethylated
cg00550928	MGAT3	5'UTR	N_Shore	9.56622e-05	0.0926171	-0.0318097	hypomethylated
cg08367804	BTBD12	Body	Island	1.17545e-05	0.0855458	-0.0307115	hypomethylated
cg08141639	CCDC61	Body	S_Shelf	0.0001087	0.092847	-0.030707	hypomethylated
cg11834956	REXO1	Body	S_Shore	2.96195e-05	0.092016	-0.0305407	hypomethylated
ch.3.2385974R	PARP9	Body		0.000160244	0.0957464	-0.0302887	hypomethylated
cg19838043	ZFYVE21	Body	S_Shore	0.000188099	0.0957464	-0.0302874	hypomethylated
cg13688202	SPTB	Body		9.48711e-05	0.0926171	-0.0298387	hypomethylated
cg22216643	MXRA7	Body	N_Shelf	0.000222772	0.0957464	-0.0297342	hypomethylated
cg27083344	C16orf7	Body	S_Shelf	2.97506e-05	0.092016	-0.0296914	hypomethylated
cg08106279	PRKCZ	5'UTR	N_Shelf	0.000167098	0.0957464	-0.0296364	hypomethylated
cg23037321	MR1	1stExon		6.89686e-05	0.0926171	-0.0293573	hypomethylated
cg04655299			S_Shore	0.000271288	0.0957464	-0.0290886	hypomethylated
ch.19.931767R				0.000144276	0.0947577	-0.0289377	hypomethylated
cg16792548	PRKAG3	Body		0.000182102	0.0957464	-0.0287171	hypomethylated
cg10430742			S_Shore	0.000272007	0.0957464	-0.028585	hypomethylated
cg02593766	MYCBPAP	Body		0.000235263	0.0957464	-0.0282386	hypomethylated
cg15553418	C1orf144	Body	S_Shelf	0.000141521	0.0947577	-0.0280638	hypomethylated
cg27376514	MPRIP	Body	N_Shelf	0.000100759	0.0926171	-0.0278827	hypomethylated
cg23618595	SDHAF2	3'UTR		0.000286615	0.0966754	-0.0278654	hypomethylated
cg06367607				0.000198394	0.0957464	-0.0276872	hypomethylated
cg23530245	TMEM123	TSS1500	S_Shore	0.000186806	0.0957464	-0.027387	hypomethylated
ch.2.147017622F				9.42559e-05	0.0926171	-0.0273142	hypomethylated
cg06282059	UBE2E1	TSS1500	N_Shore	2.77249e-05	0.092016	-0.0271563	hypomethylated
cg15014826			Island	3.73085e-05	0.092016	-0.0270432	hypomethylated
cg19393587	GMCL1	3'UTR		0.000247904	0.0957464	-0.0266955	hypomethylated
cg08200293	MIR210	TSS1500	Island	0.000189943	0.0957464	-0.0266459	hypomethylated
cg23257461	RHBDL2	TSS1500		0.000198755	0.0957464	-0.0265589	hypomethylated
cg09573890	RELT	TSS1500	N_Shore	0.000227538	0.0957464	-0.0264984	hypomethylated
cg27072683	NDUFB8	TSS1500	S_Shore	0.000149098	0.0947577	-0.0264379	hypomethylated
cg04217929	MAP4K4	Body		0.000153366	0.0957464	-0.0262102	hypomethylated
cg11250194	FADS2	Body		0.000261854	0.0957464	-0.0261615	hypomethylated
cg14170609			N_Shelf	0.000109393	0.092847	-0.0260868	hypomethylated
cg18572200				0.000265092	0.0957464	-0.0260208	hypomethylated
ch.21.40017320F				0.000297202	0.0977935	-0.025946	hypomethylated
cg01835489	KRT8	TSS1500	S_Shore	1.49072e-05	0.0855458	-0.0258729	hypomethylated
ch.2.1685296R	MTHFD2	3'UTR		0.000122883	0.094015	-0.0256621	hypomethylated
cg19142133	UNC13D	Body		0.000256625	0.0957464	-0.0256389	hypomethylated
cg05969591	C2orf88	TSS1500	N_Shore	0.000221741	0.0957464	-0.0256337	hypomethylated
cg25785639	CUTA	Body	N_Shore	0.000215317	0.0957464	-0.0256187	hypomethylated
cg12628062	PSMC3IP	Body	N_Shore	0.000232133	0.0957464	-0.0254062	hypomethylated
cg07298257	CCDC101	5'UTR		0.000231976	0.0957464	-0.0253935	hypomethylated
cg07659624	SLC25A37	Body	N_Shelf	4.56225e-05	0.092016	-0.0248056	hypomethylated
cg15176895	FAHD2B	TSS1500	S_Shore	0.000278763	0.0957464	-0.0247999	hypomethylated
cg25661219	SGK1	Body	N_Shore	7.98207e-05	0.0926171	-0.0241531	hypomethylated
cg03833060	PKD1	Body	S_Shelf	0.000147004	0.0947577	-0.024005	hypomethylated
cg04407063	ADRBK1	Body	N_Shore	0.000193157	0.0957464	-0.0236317	hypomethylated
cg14159704				0.000246897	0.0957464	-0.023608	hypomethylated
cg06437209				0.000307428	0.0985824	-0.0234801	hypomethylated
cg16167741	NFYC	5'UTR		4.69063e-05	0.092016	-0.0233227	hypomethylated
ch.15.62563063R				3.54774e-06	0.0602105	-0.0232796	hypomethylated
cg00988037	SSBP3	Body	N_Shore	6.02048e-05	0.0926171	-0.0231849	hypomethylated
ch.10.1853020F	LDB3	Body		0.000118615	0.094015	-0.0230242	hypomethylated
cg20217257	CCDC88B	Body	N_Shore	8.98959e-05	0.0926171	-0.0229769	hypomethylated
ch.1.1833767F			N_Shelf	0.000214904	0.0957464	-0.0224196	hypomethylated
cg05049335	RIN1	1stExon	S_Shore	0.000262771	0.0957464	-0.0221632	hypomethylated
cg21320221	DYSFIP1	TSS200	S_Shore	0.000262134	0.0957464	-0.0220596	hypomethylated
cg03227353	DCI	TSS1500	Island	0.000163059	0.0957464	-0.0220288	hypomethylated
cg18302606	PLEKHG2	5'UTR	Island	3.15166e-05	0.092016	-0.0219854	hypomethylated
cg23714481	C14orf79	Body		0.00029537	0.0974765	-0.0219116	hypomethylated
cg00373245	PARP10	TSS1500	N_Shelf	0.000220244	0.0957464	-0.0214131	hypomethylated
cg26929161	ZFP64	Body	Island	2.39982e-05	0.0916389	-0.0207198	hypomethylated
cg13941682	PCGF3	5'UTR	S_Shelf	0.000295349	0.0974765	-0.0199627	hypomethylated
cg14141514	PIP	TSS200		0.00013025	0.0947577	-0.0198191	hypomethylated
cg13537102			S_Shore	0.000277405	0.0957464	-0.0196051	hypomethylated
cg15104126	VWF	Body		0.000157052	0.0957464	-0.0195482	hypomethylated		✓
cg02017323			Island	0.000260301	0.0957464	-0.0194138	hypomethylated
cg02057912	TGFB3	Body	N_Shelf	0.00015315	0.0957464	-0.0192535	hypomethylated	✓
cg20001829	TMEM25	5'UTR	S_Shore	0.000220404	0.0957464	-0.0185617	hypomethylated
cg14357577	HSF1	Body		0.000190705	0.0957464	-0.0181202	hypomethylated
cg10188300	ZNF766	TSS1500	N_Shore	0.000310904	0.098855	-0.0177315	hypomethylated
cg05919312	CYB5R2	5'UTR	N_Shore	0.000315826	0.09914	-0.0177275	hypomethylated
cg07264329				0.000208639	0.0957464	-0.0176344	hypomethylated
cg09616640	APBB2	TSS200	Island	0.000288275	0.0969183	-0.0176043	hypomethylated
cg24537986	BTRC	Body	S_Shore	0.000315551	0.09914	-0.0173099	hypomethylated
cg02204038	TTC9C	1stExon	S_Shore	0.000221843	0.0957464	-0.0171802	hypomethylated
cg05890727	FBXO34	5'UTR	N_Shore	0.000137239	0.0947577	-0.0170488	hypomethylated
cg11053489	ENTPD5	5'UTR	N_Shore	0.000318816	0.0997078	-0.0169812	hypomethylated
cg18589624	INMT	TSS1500		0.00030532	0.0983163	-0.016801	hypomethylated	✓
cg05998426	RIN1	1stExon	S_Shore	0.000154168	0.0957464	-0.0163889	hypomethylated
cg04152767	E4F1	Body	N_Shore	0.000227471	0.0957464	-0.0162735	hypomethylated
cg06727269	TRIM52	1stExon	N_Shore	0.000247902	0.0957464	-0.0160439	hypomethylated
ch.7.130270068F				0.000270423	0.0957464	-0.0155298	hypomethylated
cg06286521	C10orf11	Body		9.91366e-05	0.0926171	-0.0154302	hypomethylated
ch.1.179457656R				0.000222737	0.0957464	-0.0149277	hypomethylated
cg23476401	H19	TSS1500	S_Shore	0.0001691	0.0957464	-0.0149093	hypomethylated
cg02609733	RGL2	Body	S_Shelf	0.00011529	0.0935876	-0.0148514	hypomethylated		✓
cg23320493			Island	0.000268378	0.0957464	-0.0143213	hypomethylated
cg19694465	RNF207	Body	N_Shore	0.000235338	0.0957464	-0.0142106	hypomethylated
cg00239071	C14orf68	5'UTR		0.000139979	0.0947577	-0.0132434	hypomethylated
cg17243582	BNIP2	Body	Island	0.000266951	0.0957464	-0.0132187	hypomethylated	✓
cg01895612	H19	TSS1500	S_Shore	0.000122394	0.094015	-0.0117803	hypomethylated
cg11029716				0.000276638	0.0957464	-0.0117473	hypomethylated
cg04476865	MIR548F5	Body		0.00013149	0.0947577	-0.0107982	hypomethylated
cg12769519			N_Shore	0.000304032	0.0983163	-0.0104957	hypomethylated
cg09594475	LAMA5	Body	N_Shore	0.000146101	0.0947577	-0.0104328	hypomethylated
ch.10.1529706R	CDH23	Body		0.000316	0.09914	-0.0101553	hypomethylated
cg04673371	MKLN1	TSS1500	N_Shore	0.000242661	0.0957464	-0.0101039	hypomethylated
cg04733431	C4orf34	TSS1500	Island	0.000148617	0.0947577	-0.00995458	hypomethylated
cg18924331	INF2	Body		0.00011121	0.0933021	-0.00930075	hypomethylated
cg10527784	CYB5RL	5'UTR	N_Shore	2.6811e-05	0.092016	-0.00918001	hypomethylated
cg23690312			N_Shelf	0.00025156	0.0957464	-0.00903995	hypomethylated
cg12115869	KIAA0355	5'UTR	S_Shelf	0.000163735	0.0957464	-0.0075425	hypomethylated
cg19588861	PA2G4	TSS200	Island	0.000294346	0.0974765	-0.00718315	hypomethylated
cg13160251	NEDD4	TSS1500	S_Shore	6.4722e-05	0.0926171	-0.00632344	hypomethylated
cg12336999	LRP10	5'UTR	Island	0.000182208	0.0957464	-0.0053329	hypomethylated
cg14582824	TBC1D14	TSS200	Island	0.000262595	0.0957464	-0.00520886	hypomethylated
cg25281616	H19	TSS1500	S_Shore	0.000280035	0.0957464	-0.0035372	hypomethylated
cg07141033	TP53INP2	TSS200	Island	0.000130373	0.0947577	-0.00111431	hypomethylated
cg04351665	PRKCQ	TSS200	Island	8.54351e-05	0.0926171	0.00351978	hypermethylated
cg08790212	UBTF	TSS200	Island	0.000146832	0.0947577	0.00431539	hypermethylated
cg25998119	ZBTB9	5'UTR	Island	6.28528e-05	0.0926171	0.00606711	hypermethylated
cg08751997	ULK2	Body		0.000169593	0.0957464	0.00710725	hypermethylated
cg27162629	TMEM44	TSS200	Island	3.69862e-06	0.0602105	0.00803142	hypermethylated
cg11775528	FMNL1	TSS1500	Island	0.000208366	0.0957464	0.00832212	hypermethylated
cg00333034	VWA5B2	TSS1500	Island	0.000113554	0.0933021	0.0110818	hypermethylated
cg22129906	TUBA4B	Body	Island	0.000263073	0.0957464	0.0114339	hypermethylated
cg06130950	ZNF202	TSS200	Island	0.000248616	0.0957464	0.0115387	hypermethylated
cg10095352	RAB11A	3'UTR		0.000261253	0.0957464	0.0137771	hypermethylated
cg05886671	NEUROG3	TSS200	Island	0.00022989	0.0957464	0.0141184	hypermethylated
cg26172666			N_Shore	2.64298e-05	0.092016	0.0161572	hypermethylated
cg10795666	MLNR	1stExon	Island	6.53811e-05	0.0926171	0.0164807	hypermethylated
cg01222133	CCDC64B	TSS1500	S_Shore	5.03371e-05	0.092016	0.0171759	hypermethylated
cg01528792	KLF9	1stExon	Island	0.00016921	0.0957464	0.0172319	hypermethylated	✓
cg09087110	CACNA2D2	Body	Island	0.000127425	0.0945961	0.0174293	hypermethylated
cg17861230	PDE4C	Body	Island	0.000186902	0.0957464	0.019026	hypermethylated
cg03540731	LRRC25	1stExon		0.000139664	0.0947577	0.0191175	hypermethylated
cg05127456	SYT2	1stExon	Island	0.000229498	0.0957464	0.0191768	hypermethylated
cg02752882	KCNH1	1stExon	Island	0.000207734	0.0957464	0.020309	hypermethylated
cg02110182	SIX1	TSS1500	S_Shore	7.99327e-05	0.0926171	0.0223511	hypermethylated
cg09550768	PALLD	Body		0.000273312	0.0957464	0.023296	hypermethylated
cg04309384	FAM43B	TSS1500	N_Shore	0.000280637	0.0957464	0.0236298	hypermethylated
cg10141377	NEUROD2	Body	Island	0.000177085	0.0957464	0.0242874	hypermethylated
cg01364478	PRRX1	Body		0.000221021	0.0957464	0.0244856	hypermethylated	✓
cg01367310	IDUA	Body	Island	0.000126452	0.0945961	0.0268232	hypermethylated
cg09359151	MARK3	Body		0.000265956	0.0957464	0.0278187	hypermethylated
cg12297975	HSD17B12	Body		0.000315216	0.09914	0.0280221	hypermethylated
cg05412333	GATA4	TSS1500	Island	0.000220981	0.0957464	0.0284652	hypermethylated
cg02977643			Island	6.00831e-06	0.0855458	0.030411	hypermethylated
cg08059361	RNF213	Body		0.000225365	0.0957464	0.0304674	hypermethylated
cg21858380	C1QL2	TSS200	Island	0.000156616	0.0957464	0.0314905	hypermethylated
cg13411823			Island	0.000148016	0.0947577	0.0327628	hypermethylated
cg12497914	EBF4	Body	Island	7.35538e-05	0.0926171	0.0332092	hypermethylated
cg13409645	COX6B2	TSS200	Island	5.07461e-05	0.092016	0.0334193	hypermethylated
cg11033271	CDCA7L	Body	N_Shore	0.00010054	0.0926171	0.0335532	hypermethylated
cg04739123			Island	7.40381e-05	0.0926171	0.0340115	hypermethylated
cg24983367	CA4	Body	S_Shore	0.000217516	0.0957464	0.0344432	hypermethylated
cg01382153	CCDC108	1stExon	Island	0.000249676	0.0957464	0.0356396	hypermethylated
cg04972745			Island	2.12073e-05	0.0874599	0.0360296	hypermethylated
cg08535600	OXTR	1stExon	Island	3.58707e-06	0.0602105	0.0367892	hypermethylated
cg24512400	KLK10	5'UTR	Island	0.000141792	0.0947577	0.0371456	hypermethylated
cg13892295	ARMC4	TSS200	S_Shore	4.15529e-05	0.092016	0.0386663	hypermethylated
cg26946821			Island	8.36979e-05	0.0926171	0.0387574	hypermethylated
cg04050867	RSPO2	1stExon	Island	9.6311e-05	0.0926171	0.0398153	hypermethylated
cg08122545	HES4	TSS1500	Island	0.000221245	0.0957464	0.0407099	hypermethylated
cg05676450	PITPNM3	Body	Island	0.000301812	0.0983163	0.0413308	hypermethylated
cg21870299				0.000127033	0.0945961	0.0415368	hypermethylated
cg21974750	BRSK1	TSS1500	N_Shore	9.11791e-05	0.0926171	0.0419965	hypermethylated
cg04719574	LOC257358	TSS200		0.00020647	0.0957464	0.0421003	hypermethylated
cg24043916			N_Shore	0.000263227	0.0957464	0.0430412	hypermethylated
cg18050291	RASD1	1stExon	Island	0.000288047	0.0969183	0.0435513	hypermethylated
cg11948367				0.000213115	0.0957464	0.045096	hypermethylated
cg05424388				0.000117242	0.0937039	0.0466105	hypermethylated
cg00246386	EBF4	Body	Island	8.28289e-05	0.0926171	0.0471525	hypermethylated
cg26571928			Island	0.000174062	0.0957464	0.0478867	hypermethylated
cg27082486				0.000128481	0.0946186	0.0495123	hypermethylated
cg09970120			Island	2.32409e-06	0.0602105	0.0500856	hypermethylated
cg07621949	KRTAP13-3	TSS1500		0.0002024	0.0957464	0.0528639	hypermethylated
cg07279638	DIDO1	Body	Island	2.59774e-05	0.092016	0.0537765	hypermethylated
cg21983520	FAM153B	Body		0.000240709	0.0957464	0.0562403	hypermethylated
cg03352287	CRCT1	3'UTR	Island	0.000151551	0.095275	0.0570693	hypermethylated
cg20970354				0.000149809	0.0947577	0.0577085	hypermethylated
cg06120945	MT3	TSS1500	N_Shore	8.34318e-05	0.0926171	0.0583046	hypermethylated
cg15775138			Island	0.000146356	0.0947577	0.0590596	hypermethylated
cg11686901	ELAVL3	Body	Island	0.000273028	0.0957464	0.0623247	hypermethylated
cg04490714	SLC6A2	1stExon	Island	0.000171239	0.0957464	0.0628195	hypermethylated
cg24820783	GAD2	TSS1500	Island	0.0001066	0.0926171	0.0629742	hypermethylated
cg09871685			N_Shore	3.67561e-05	0.092016	0.0642773	hypermethylated
cg12384790			N_Shelf	0.000291436	0.0971363	0.0647451	hypermethylated
cg27573841	EPHB2	Body	Island	5.44135e-05	0.092016	0.0652587	hypermethylated
cg12072262				0.000189791	0.0957464	0.0655577	hypermethylated
cg25835226			Island	0.000176042	0.0957464	0.0660018	hypermethylated
cg10392054			Island	0.00023666	0.0957464	0.0666852	hypermethylated
cg21906586				0.00026555	0.0957464	0.0675955	hypermethylated
cg27527993			N_Shelf	0.000183553	0.0957464	0.0689036	hypermethylated
cg10278394				0.000257544	0.0957464	0.0690416	hypermethylated
cg09019546			N_Shore	0.000177384	0.0957464	0.0701432	hypermethylated
cg14457607			N_Shore	0.000139099	0.0947577	0.0715268	hypermethylated
cg09949366	PHACTR1	Body		0.000158742	0.0957464	0.0719662	hypermethylated
cg24640610	FBXL7	Body		0.000174976	0.0957464	0.0723966	hypermethylated
cg09068128				0.000238452	0.0957464	0.074215	hypermethylated
cg17364913	PTPRN2	Body		0.000305466	0.0983163	0.0753954	hypermethylated
cg27002185	CDKN1C	TSS200	N_Shore	6.00436e-05	0.0926171	0.0754475	hypermethylated
cg09171112	ODZ2	TSS1500		0.000200756	0.0957464	0.0763153	hypermethylated
cg20718570	RPH3AL	Body	S_Shelf	0.000135308	0.0947577	0.0765462	hypermethylated
cg00316478	ACSF3	3'UTR	N_Shelf	0.000128118	0.0946186	0.0774216	hypermethylated
cg14959731	DGKI	Body		1.76789e-05	0.0855458	0.077608	hypermethylated
cg19285797				0.000166117	0.0957464	0.0778786	hypermethylated
cg06878009	VAT1L	Body		0.000205509	0.0957464	0.080925	hypermethylated
cg11853811	LOXHD1	TSS1500	N_Shore	5.29767e-05	0.092016	0.0831639	hypermethylated
cg05155809				0.000116545	0.0935876	0.0840708	hypermethylated
cg04804542	HRNBP3	5'UTR	N_Shelf	0.000101668	0.0926171	0.0841147	hypermethylated
cg20662988	SLC35F1	Body	N_Shore	0.000116226	0.0935876	0.0842084	hypermethylated
cg11917579			Island	0.000302276	0.0983163	0.0849854	hypermethylated
cg20259398	CDCA7L	Body	Island	9.25215e-05	0.0926171	0.0850656	hypermethylated
cg11321092				0.000164993	0.0957464	0.0858835	hypermethylated
cg16419019	ADARB2	Body	S_Shore	0.000103571	0.0926171	0.0861457	hypermethylated
cg08122114	NPTX1	Body	Island	0.00024973	0.0957464	0.0866522	hypermethylated
cg18844145			N_Shelf	0.00015077	0.0951708	0.0870516	hypermethylated
cg12814244	NXF2B	Body		0.000209846	0.0957464	0.0874899	hypermethylated
cg03863908				0.000198592	0.0957464	0.0875109	hypermethylated
cg01115598			Island	0.000105971	0.0926171	0.0877474	hypermethylated
cg19643545	GABRG3	Body		0.00029279	0.0973733	0.0882595	hypermethylated
cg10079981	MAGEB2	Body		0.000264369	0.0957464	0.0888637	hypermethylated
cg03269020	MYO16	Body		0.000161082	0.0957464	0.0890425	hypermethylated
cg04310802			N_Shore	0.000309531	0.098855	0.0891966	hypermethylated
cg19485748				5.76729e-05	0.0926171	0.089271	hypermethylated
cg25493276			S_Shore	0.000270067	0.0957464	0.0906462	hypermethylated
cg12431496				7.7123e-05	0.0926171	0.0926899	hypermethylated
cg19810598			Island	8.54351e-05	0.0926171	0.0931317	hypermethylated
cg10831196	DLGAP2	Body	Island	0.000258216	0.0957464	0.0935339	hypermethylated
cg04195425			Island	6.61778e-05	0.0926171	0.0937414	hypermethylated
cg23105605			Island	0.000258675	0.0957464	0.0949877	hypermethylated
cg12301087	MYH14	Body	S_Shore	0.000252788	0.0957464	0.0954775	hypermethylated
cg10188823	NEFH	5'UTR	Island	4.0508e-05	0.092016	0.0956886	hypermethylated
cg21785010				0.000220441	0.0957464	0.097341	hypermethylated
cg07017706	KRT73	TSS1500		4.26435e-05	0.092016	0.0976354	hypermethylated
cg04074481	KCNA6	TSS1500	N_Shore	0.000225655	0.0957464	0.0983448	hypermethylated
cg27501759	OXTR	Body	Island	0.000227792	0.0957464	0.0984855	hypermethylated
cg23327011	MBP	5'UTR		0.000276151	0.0957464	0.0986828	hypermethylated
cg12053971	GPR123	Body	N_Shore	0.000184541	0.0957464	0.0989448	hypermethylated
cg26266427	TNXB	Body	Island	5.51712e-05	0.092016	0.0992199	hypermethylated
cg25527599	CHRNA3	TSS1500	S_Shore	0.000274616	0.0957464	0.0993133	hypermethylated
cg17609294	AIPL1	3'UTR		0.000284483	0.0962709	0.0999344	hypermethylated
cg11796578				0.00010545	0.0926171	0.100182	hypermethylated
cg02769522				0.000253423	0.0957464	0.100306	hypermethylated
cg08389468				1.95793e-06	0.0602105	0.101627	hypermethylated
cg19690853				0.000271132	0.0957464	0.101777	hypermethylated
cg22871144			Island	0.000257183	0.0957464	0.101914	hypermethylated
cg16853860	PSMB9	Body	S_Shore	5.87455e-05	0.0926171	0.102034	hypermethylated
cg24763840	LOC340094	TSS200		0.000242765	0.0957464	0.102307	hypermethylated
cg27403609			Island	3.70863e-05	0.092016	0.102877	hypermethylated
cg15646463				0.000135789	0.0947577	0.10298	hypermethylated
cg08133525				0.000303647	0.0983163	0.103448	hypermethylated
cg16989143			Island	0.000263984	0.0957464	0.103557	hypermethylated
cg07366506			Island	8.77067e-05	0.0926171	0.103941	hypermethylated
cg19759107				2.38785e-05	0.0916389	0.104639	hypermethylated
cg13392571	PRDM16	Body	S_Shore	0.000178312	0.0957464	0.104915	hypermethylated
cg23110430				0.000131748	0.0947577	0.104932	hypermethylated
cg14921903	ERG	5'UTR	N_Shore	0.000143929	0.0947577	0.10506	hypermethylated		✓
cg14574910				0.000256064	0.0957464	0.106466	hypermethylated
cg20847586				0.000141263	0.0947577	0.10736	hypermethylated
cg02504820	GLT1D1	Body		5.32779e-05	0.092016	0.108942	hypermethylated
cg10216717	TMEM132C	Body	N_Shore	9.90401e-05	0.0926171	0.109466	hypermethylated
cg13018639				0.000169611	0.0957464	0.109554	hypermethylated
cg01337207	TNXB	Body	Island	0.000258807	0.0957464	0.111107	hypermethylated
cg27104173	PTPRN2	Body		0.000267298	0.0957464	0.111299	hypermethylated
cg23132327				0.000235171	0.0957464	0.11219	hypermethylated
cg23433118			N_Shore	0.000105757	0.0926171	0.112713	hypermethylated
cg06976533	PRDM16	Body		0.000276092	0.0957464	0.114842	hypermethylated
cg19937210				0.00020788	0.0957464	0.1151	hypermethylated
cg06466782	EMID2	Body		7.74374e-05	0.0926171	0.115292	hypermethylated
cg16126900				0.000257962	0.0957464	0.115469	hypermethylated
cg24820672			N_Shore	0.000123102	0.094015	0.11686	hypermethylated
cg16169129	SLCO1C1	TSS1500		2.90994e-05	0.092016	0.119812	hypermethylated
cg04923197	C10orf11	Body		0.000316039	0.09914	0.121833	hypermethylated
cg19004110	MIR383	TSS200		8.13842e-06	0.0855458	0.121876	hypermethylated
cg10241608				0.000128899	0.0947004	0.121981	hypermethylated
cg09531376	OPCML	Body	S_Shelf	8.71855e-05	0.0926171	0.122298	hypermethylated
cg02391441			N_Shore	0.000229734	0.0957464	0.125291	hypermethylated
cg13545138	KRT77	1stExon		0.000146616	0.0947577	0.125343	hypermethylated
cg17302461			S_Shelf	0.000122077	0.094015	0.125578	hypermethylated
cg05617002	DPP10	Body		5.58293e-05	0.092016	0.125959	hypermethylated
cg18616279				9.85706e-05	0.0926171	0.127431	hypermethylated
cg23984446	OR5AK2	1stExon		0.000275539	0.0957464	0.127459	hypermethylated
cg17789809	SOX2OT	Body		4.5846e-05	0.092016	0.128234	hypermethylated
cg16821267	MAGEB10	Body		0.000122993	0.094015	0.128236	hypermethylated
cg22322277				0.000304724	0.0983163	0.129912	hypermethylated
cg01990257				0.000203899	0.0957464	0.129921	hypermethylated
cg17808634				0.000105736	0.0926171	0.13158	hypermethylated
cg24721750	MIR127	TSS1500	Island	0.000121593	0.094015	0.133167	hypermethylated
cg02114288				0.000280797	0.0957464	0.135326	hypermethylated
cg06661482			Island	0.000174977	0.0957464	0.136032	hypermethylated
cg09149672	CD1C	Body		0.000226369	0.0957464	0.136788	hypermethylated
cg27535410	PRTN3	Body	Island	0.00017469	0.0957464	0.138574	hypermethylated
cg24433477	CADM2	Body		9.78353e-05	0.0926171	0.141954	hypermethylated
cg03522971				0.000282599	0.0958431	0.142618	hypermethylated
cg02579469				0.000164717	0.0957464	0.144475	hypermethylated
cg10915509				0.000295402	0.0974765	0.14597	hypermethylated
cg26093611	RXFP2	TSS1500		0.000113028	0.0933021	0.149383	hypermethylated
cg20495640	MAGEB6	TSS1500		0.000101729	0.0926171	0.151237	hypermethylated
cg04730443	MAGEB6	TSS200		0.000122014	0.094015	0.152327	hypermethylated
cg23319289				6.89715e-05	0.0926171	0.153443	hypermethylated
cg09034331				0.00015846	0.0957464	0.153744	hypermethylated
cg07650271			S_Shelf	0.000268539	0.0957464	0.157342	hypermethylated
cg05913325	MOG	3'UTR		7.481e-05	0.0926171	0.164514	hypermethylated
cg15065561			N_Shore	9.5256e-06	0.0855458	0.167338	hypermethylated
cg00364445	OR1I1	1stExon		5.62263e-05	0.092016	0.174042	hypermethylated
cg09473364				2.16301e-06	0.0602105	0.182277	hypermethylated
cg22770560	PTPRN2	Body	N_Shore	0.000195408	0.0957464	0.191078	hypermethylated
