# Supplementary material for: Epigenetics and Preeclampsia: Defining Functional Epimutations in the Preeclamptic Placenta Related to the TGF-β Pathway
Source: PLoS One. 2015 Oct 28;10(10):e0141294. doi: 10.1371/journal.pone.0141294 (PMC4624949; doi:10.1371/journal.pone.0141294)
Supplement: S3 Table — (XLSX) [file pone.0141294.s003.xlsx]

## Sheet: S3 Table
S3 Table. Preeclampsia-associated differentially methylated CpG sites with significant association to gene expression levels (n=132).
CpG Probe ID	Region of Methylation	Gene Name	Δβ	correlation p-value	RSq	R	Correlation Direction	Methylation Status	Gene Expression Direction	Previously implicated in PE	Winn et al 2007
cg13808198	TSS1500	ERRFI1	-0.130063	2.78e-08	0.601424	-0.775515	Negative	hypomethylated	Increased
cg02752882	1stExon	KCNH1	0.020309	5.52e-06	0.459805	0.678089	Positive	hypermethylated	Increased
cg08425760	TSS1500	AGTRAP	-0.0598243	2.46e-05	0.411831	-0.64174	Negative	hypomethylated	Increased	✓
cg06108360	5'UTR	CRISPLD2	-0.102199	2.56e-05	0.410575	-0.640761	Negative	hypomethylated	Increased
cg04719574	TSS200	LOC257358	0.0421003	2.83e-05	0.407218	0.638136	Positive	hypermethylated	Increased
cg08750534	Body	SPRED2	-0.0815321	3.9e-05	0.396263	-0.629494	Negative	hypomethylated	Increased
cg26638266	TSS1500	VIT	-0.129468	4.14e-05	0.394238	-0.627883	Negative	hypomethylated	Increased
cg11911769	Body	CUX1	-0.0758056	7.19e-05	0.375072	-0.612431	Negative	hypomethylated	Increased
cg11677744	5'UTR	SH3BP4	-0.117428	9.94e-05	0.363573	-0.60297	Negative	hypomethylated	Increased
cg16336494	Body	MTHFD1L	-0.194825	0.000133	0.353162	-0.594274	Negative	hypomethylated	Increased
cg15350627	TSS1500	GAPDH	-0.0735784	0.000185	0.341015	-0.583965	Negative	hypomethylated	Increased	✓
cg15892280	5'UTR	ETS2	-0.124924	0.000212	0.335958	-0.579619	Negative	hypomethylated	Increased
cg22774605	Body	TNFRSF21	-0.0616907	0.000243	0.330872	-0.575215	Negative	hypomethylated	Increased		✓
cg03983223	1stExon	WIPF1	-0.150038	0.000287	0.324534	-0.569679	Negative	hypomethylated	Increased
cg19888787	TSS1500	UBC	-0.0926167	0.000313	0.321325	-0.566855	Negative	hypomethylated	Increased
ch.11.2004977F	Body	MAML2	-0.107917	0.000335	0.318689	-0.564525	Negative	hypomethylated	Increased
cg08872493	TSS200	HTR1D	-0.143413	0.00053	0.301092	-0.548718	Negative	hypomethylated	Increased
cg10216717	Body	TMEM132C	0.109466	0.000659	0.292561	0.540889	Positive	hypermethylated	Increased
cg15104126	Body	VWF	-0.0195482	0.000725	0.288805	-0.537405	Negative	hypomethylated	Increased		✓
cg18345635	TSS1500	SLC16A3	-0.0837762	0.00074	0.288015	-0.53667	Negative	hypomethylated	Increased
cg21126020	TSS200	TRIM10	-0.0716555	0.000901	0.280202	-0.529341	Negative	hypomethylated	Increased
cg05088820	Body	ASAP2	-0.159535	0.000979	0.276906	-0.526219	Negative	hypomethylated	Increased
cg06701500	TSS1500	YWHAQ	-0.0548462	0.00108	0.273159	-0.522646	Negative	hypomethylated	Increased
cg07279638	Body	DIDO1	0.0537765	0.00135	0.264051	0.513858	Positive	hypermethylated	Increased
cg25734726	1stExon	SERTAD3	-0.0500371	0.00136	0.263809	-0.513623	Negative	hypomethylated	Increased
cg00593404	Body	TRAM2	-0.0633457	0.00136	0.263807	-0.513622	Negative	hypomethylated	Increased
cg26926665	TSS200	ALOX15B	-0.0828352	0.00144	0.261479	-0.511351	Negative	hypomethylated	Increased
cg26083045	Body	LMCD1	-0.152546	0.00163	0.256394	-0.506353	Negative	hypomethylated	Increased
cg12343777	TSS200	ALOX15B	-0.0632744	0.00164	0.25596	-0.505925	Negative	hypomethylated	Increased
cg00460704	Body	PRKRA	-0.105715	0.00167	0.255256	-0.505228	Negative	hypomethylated	Increased
cg07084627	5'UTR	NFIL3	-0.13332	0.0017	0.254508	-0.504488	Negative	hypomethylated	Increased
cg12700271	Body	HLA-E	-0.0915859	0.00171	0.254368	-0.504349	Negative	hypomethylated	Increased
cg27080119	Body	MAD2L1	-0.14201	0.00232	0.241847	-0.491779	Negative	hypomethylated	Increased
cg01528792	1stExon	KLF9	0.0172319	0.00234	0.241473	0.491399	Positive	hypermethylated	Increased	✓
cg04373034	Body	LMCD1	-0.0477849	0.00247	0.239143	-0.489023	Negative	hypomethylated	Increased
cg09244071	Body	CUX1	-0.07044	0.00259	0.237189	-0.487021	Negative	hypomethylated	Increased
cg17837191	5'UTR	TEX2	-0.128481	0.00269	0.235674	-0.485463	Negative	hypomethylated	Increased
cg00364445	1stExon	OR1I1	0.174042	0.00281	0.233859	0.48359	Positive	hypermethylated	Increased
cg01835489	TSS1500	KRT8	-0.0258729	0.00291	0.23234	-0.482016	Negative	hypomethylated	Increased
ch.1.471396R	Body	DHRS3	-0.0799669	0.00308	0.22996	-0.479541	Negative	hypomethylated	Increased
cg23015917	Body	SLC35D1	-0.0673506	0.0038	0.221192	-0.470311	Negative	hypomethylated	Increased		✓
cg19929194	5'UTR	RAPGEF5	-0.160009	0.00387	0.220341	0.469405	Positive	hypomethylated	Decreased
cg02627216	TSS1500	IGFBP4	-0.0765719	0.00409	0.218056	-0.466965	Negative	hypomethylated	Increased
cg14791054	Body	ALDH1A3	-0.116118	0.00419	0.216987	-0.465818	Negative	hypomethylated	Increased
cg12497914	Body	EBF4	0.0332092	0.00428	0.216154	0.464923	Positive	hypermethylated	Increased
cg06311422	Body	DST	-0.185479	0.00439	0.215096	-0.463785	Negative	hypomethylated	Increased
cg27481499	Body	MYOF	-0.0891088	0.0044	0.214967	-0.463646	Negative	hypomethylated	Increased
cg02175033	5'UTR	KIAA0247	-0.0692526	0.00463	0.212826	-0.461331	Negative	hypomethylated	Increased
cg19838043	Body	ZFYVE21	-0.0302874	0.00471	0.212034	-0.460472	Negative	hypomethylated	Increased
cg09359151	Body	MARK3	0.0278187	0.00497	0.209765	0.458001	Positive	hypermethylated	Increased
cg19375854	Body	EHD4	-0.0749509	0.00558	0.204837	-0.45259	Negative	hypomethylated	Increased
cg10692870	Body	FN1	-0.0423195	0.00559	0.204739	-0.452481	Negative	hypomethylated	Increased
cg18555698	5'UTR	TEAD1	-0.132739	0.00602	0.201587	-0.448985	Negative	hypomethylated	Increased
cg17246606	3'UTR	SPEN	-0.110356	0.0065	0.198259	-0.445263	Negative	hypomethylated	Increased
cg20701183	Body	LMO4	-0.135981	0.00696	0.195304	-0.441932	Negative	hypomethylated	Increased
cg15989091	5'UTR	LOXL3	-0.0574957	0.007	0.195084	-0.441683	Negative	hypomethylated	Increased
cg09149672	Body	CD1C	0.136788	0.00705	0.19479	0.44135	Positive	hypermethylated	Increased
cg02232751	TSS200	LDHA	-0.137795	0.00724	0.193651	-0.440058	Negative	hypomethylated	Increased	✓	✓
cg00246386	Body	EBF4	0.0471525	0.00822	0.188163	0.433777	Positive	hypermethylated	Increased
cg05147273	Body	MXRA7	-0.0368955	0.00839	0.187246	-0.43272	Negative	hypomethylated	Increased
cg17819119	Body	SEMA4C	-0.0795259	0.00953	0.181708	-0.426272	Negative	hypomethylated	Increased
cg16853860	Body	PSMB9	0.102034	0.00955	0.181627	0.426177	Positive	hypermethylated	Increased
cg07602659	Body	TBCD	-0.0716477	0.01	0.179418	0.423578	Positive	hypomethylated	Decreased
cg06542614	TSS1500	PDLIM1	-0.0691939	0.0104	0.177813	-0.421678	Negative	hypomethylated	Increased		✓
cg05890727	5'UTR	FBXO34	-0.0170488	0.0109	0.176017	-0.419543	Negative	hypomethylated	Increased
cg03124636	3'UTR	IER3	-0.110635	0.0112	0.174643	-0.417903	Negative	hypomethylated	Increased
cg10047572	3'UTR	IER3	-0.126884	0.0112	0.174702	-0.417973	Negative	hypomethylated	Increased
ch.1.3947147F	Body	ATP2B4	-0.0784182	0.0116	0.173189	-0.41616	Negative	hypomethylated	Increased	✓
cg08606497	TSS1500	ZNF395	-0.0983465	0.0119	0.1721	-0.41485	Negative	hypomethylated	Increased
cg02814118	TSS200	CMIP	-0.0563406	0.0121	0.171217	-0.413784	Negative	hypomethylated	Increased
cg26248552	TSS1500	TNPO1	-0.163128	0.0127	0.169167	-0.4113	Negative	hypomethylated	Increased
cg24512400	5'UTR	KLK10	0.0371456	0.0147	0.162625	0.403268	Positive	hypermethylated	Increased
cg03725309	Body	SARS	-0.0597412	0.0153	0.160952	-0.401188	Negative	hypomethylated	Increased
cg01787285	Body	SKI	-0.120097	0.0155	0.160295	-0.400369	Negative	hypomethylated	Increased
cg03359362	TSS1500	SLC1A5	-0.12308	0.0155	0.160429	-0.400536	Negative	hypomethylated	Increased	✓
cg10188823	5'UTR	NEFH	0.0956886	0.0166	0.157268	0.39657	Positive	hypermethylated	Increased
cg26084141	Body	PDIA5	-0.144436	0.0167	0.157134	-0.396401	Negative	hypomethylated	Increased
cg24575128	Body	NISCH	-0.0694756	0.0169	0.156578	-0.395699	Negative	hypomethylated	Increased
cg20015535	Body	EGLN1	-0.120914	0.0179	0.153952	-0.392367	Negative	hypomethylated	Increased
cg02960777	Body	PHTF2	-0.113897	0.0185	0.15269	-0.390756	Negative	hypomethylated	Increased
cg01927162	Body	KIAA0922	-0.0653873	0.0187	0.152177	-0.390099	Negative	hypomethylated	Increased
cg08818284	3'UTR	NUPR1	-0.0784581	0.019	0.151385	-0.389082	Negative	hypomethylated	Increased
cg04425701	5'UTR	FXYD1	-0.0421864	0.0191	0.151159	-0.388792	Negative	hypomethylated	Increased
cg15176895	TSS1500	FAHD2B	-0.0247999	0.0196	0.150077	-0.387397	Negative	hypomethylated	Increased
ch.2.1685296R	3'UTR	MTHFD2	-0.0256621	0.0196	0.150018	-0.387321	Negative	hypomethylated	Increased
cg00163510	5'UTR	PTPN14	-0.078041	0.0196	0.150079	-0.387401	Negative	hypomethylated	Increased
cg16738646	Body	SLC2A1	-0.0729186	0.02	0.149108	-0.386145	Negative	hypomethylated	Increased
cg02956355	TSS1500	CMIP	-0.07941	0.0205	0.148094	-0.38483	Negative	hypomethylated	Increased
cg27364319	TSS1500	RARG	-0.0753066	0.0205	0.148102	-0.38484	Negative	hypomethylated	Increased
cg19004110	TSS200	MIR383	0.121876	0.021	0.146999	0.383404	Positive	hypermethylated	Increased
cg04057956	Body	CD9	-0.0412454	0.0224	0.144194	-0.379729	Negative	hypomethylated	Increased
cg23476401	TSS1500	H19	-0.0149093	0.0232	0.142537	-0.37754	Negative	hypomethylated	Increased
cg24983014	Body	ARNTL2	-0.0471351	0.0233	0.142261	0.377175	Positive	hypomethylated	Decreased
cg06638012	TSS1500	AFF4	-0.0541694	0.0241	0.140891	-0.375354	Negative	hypomethylated	Increased
cg27029518	TSS1500	CNDP2	-0.0740412	0.0244	0.140354	-0.374639	Negative	hypomethylated	Increased
ch.3.2385974R	Body	PARP9	-0.0302887	0.0249	0.139453	-0.373435	Negative	hypomethylated	Increased
cg11335171	Body	HSD17B8	-0.0682098	0.025	0.139144	-0.37302	Negative	hypomethylated	Increased
cg01980222	1stExon	TREM2	-0.0641078	0.0251	0.138998	-0.372824	Negative	hypomethylated	Increased
cg19930352	TSS1500	S100A11	-0.0823538	0.0255	0.138309	-0.371899	Negative	hypomethylated	Increased
cg04217929	Body	MAP4K4	-0.0262102	0.0256	0.138145	-0.371679	Negative	hypomethylated	Increased
cg11309785	Body	EXOC6B	-0.0873894	0.0258	0.137903	-0.371353	Negative	hypomethylated	Increased
cg22528123	TSS200	SMAD3	-0.16217	0.0266	0.136429	-0.369363	Negative	hypomethylated	Increased
cg03693486	TSS1500	CDA	-0.0783348	0.028	0.134136	-0.366246	Negative	hypomethylated	Increased
cg24763840	TSS200	LOC340094	0.102307	0.028	0.134161	0.366279	Positive	hypermethylated	Increased
cg07538190	Body	C8orf58	-0.112464	0.0282	0.133938	-0.365975	Negative	hypomethylated	Increased
cg10786744	5'UTR	ZNF607	-0.0614895	0.0285	0.133318	-0.365128	Negative	hypomethylated	Increased
cg10124355	Body	KDM4B	-0.0516549	0.0286	0.133272	0.365064	Positive	hypomethylated	Decreased
cg10805254	Body	RYBP	-0.100314	0.0286	0.13326	0.365048	Positive	hypomethylated	Decreased
cg13941682	5'UTR	PCGF3	-0.0199627	0.0293	0.132221	-0.363623	Negative	hypomethylated	Increased
cg21544633	Body	PARVA	-0.0836378	0.0295	0.131835	-0.36309	Negative	hypomethylated	Increased
cg08059361	Body	RNF213	0.0304674	0.0306	0.130211	0.360848	Positive	hypermethylated	Increased
cg22488857	Body	ACHE	-0.0927926	0.0308	0.129959	-0.360499	Negative	hypomethylated	Increased
ch.8.2465681F	Body	FAM91A1	-0.0565113	0.0322	0.127885	-0.35761	Negative	hypomethylated	Increased
cg11855643	Body	C1orf21	-0.0952195	0.0328	0.127168	-0.356606	Negative	hypomethylated	Increased
cg25727520	Body	QPCT	-0.102824	0.0338	0.125771	-0.354642	Negative	hypomethylated	Increased
cg12875426	TSS1500	DYM	-0.0724632	0.0339	0.12569	-0.354528	Negative	hypomethylated	Increased
cg00067414	Body	MTHFD1L	-0.050944	0.0343	0.125193	-0.353826	Negative	hypomethylated	Increased
cg07141033	TSS200	TP53INP2	-0.00111431	0.0373	0.121337	-0.348334	Negative	hypomethylated	Increased
ch.1.839062R	Body	RUNX3	-0.108943	0.0374	0.121254	-0.348215	Negative	hypomethylated	Increased
cg08687386	3'UTR	IER3	-0.126234	0.0393	0.119112	-0.345126	Negative	hypomethylated	Increased
cg14343062	5'UTR	ERCC6	-0.15929	0.0403	0.117963	-0.343457	Negative	hypomethylated	Increased
cg13048147	TSS1500	ATP5H	-0.0405615	0.0408	0.117401	-0.342638	Negative	hypomethylated	Increased
cg25141943	Body	IRF2BP2	-0.115037	0.0408	0.117431	-0.342683	Negative	hypomethylated	Increased
cg25205321	Body	COL4A2	-0.0899943	0.0412	0.116903	-0.341911	Negative	hypomethylated	Increased	✓
cg15262516	Body	COL4A1	-0.097831	0.0424	0.115689	-0.34013	Negative	hypomethylated	Increased
cg10018933	Body	HDAC4	-0.0357864	0.0433	0.114759	-0.338762	Negative	hypomethylated	Increased
cg07621949	TSS1500	KRTAP13-3	0.0528639	0.0435	0.114525	0.338415	Positive	hypermethylated	Increased
cg25998119	5'UTR	ZBTB9	0.00606711	0.0455	0.112555	0.335492	Positive	hypermethylated	Increased
cg07529654	5'UTR	TGIF1	-0.0782614	0.0456	0.112397	-0.335257	Negative	hypomethylated	Increased
cg13337949	3'UTR	IER3	-0.150934	0.046	0.112012	-0.334681	Negative	hypomethylated	Increased
ch.10.907315R	Body	CCNY	-0.0584799	0.0461	0.11195	-0.33459	Negative	hypomethylated	Increased
cg12474824	Body	CTBP1	-0.0905148	0.0474	0.110691	-0.332702	Negative	hypomethylated	Increased
