# Supplementary material for: Epigenetics and Preeclampsia: Defining Functional Epimutations in the Preeclamptic Placenta Related to the TGF-β Pathway
Source: PLoS One. 2015 Oct 28;10(10):e0141294. doi: 10.1371/journal.pone.0141294 (PMC4624949; doi:10.1371/journal.pone.0141294)
Supplement: S4 Table — (XLSX) [file pone.0141294.s004.xlsx]

## Sheet: S4 Table
S4 Table. Preeclampsia-associated genes (n=376) identified through literature search.
Gene Symbol	Official Gene Name
ABCF2	ATP-binding cassette, sub-family F (GCN20), member 2
ABLIM1	actin binding LIM protein 1
ACACB	acetyl-Coenzyme A carboxylase beta
ACE	angiotensin I converting enzyme (peptidyl-dipeptidase A) 1
ACOX1	acyl-Coenzyme A oxidase 1, palmitoyl
ACOX2	acyl-Coenzyme A oxidase 2, branched chain
ACTG2	actin, gamma 2, smooth muscle, enteric
ADAM10	ADAM metallopeptidase domain 10
ADAM17	ADAM metallopeptidase domain 17
ADCY6	adenylate cyclase 6
ADIPOR1	adiponectin receptor 1
ADIPOR2	adiponectin receptor 2
ADM	adrenomedullin
AGER	advanced glycosylation end product-specific receptor
AGT	angiotensinogen (serpin peptidase inhibitor, clade A, member 8)
AGTR1	angiotensin II receptor, type 1
ALDH3A2	aldehyde dehydrogenase 3 family, member A2
ALG8	asparagine-linked glycosylation 8, alpha-1,3-glucosyltransferase homolog (S. cerevisiae)
ALKBH3	alkB, alkylation repair homolog 3 (E. coli)
AMD1	adenosylmethionine decarboxylase 1
ANGPTL2	angiopoietin-like 2
ANKRD55	ankyrin repeat domain 55
AP2A1	adaptor-related protein complex 2, alpha 1 subunit
APOBEC3B	apolipoprotein B mRNA editing enzyme, catalytic polypeptide-like 3B
APOE	hypothetical LOC100129500; apolipoprotein E
APOH	apolipoprotein H (beta-2-glycoprotein I)
APP	amyloid beta (A4) precursor protein
AQP3	aquaporin 3 (Gill blood group)
ARHGEF16	Rho guanine exchange factor (GEF) 16
ASPN	asporin
ATF6	activating transcription factor 6
ATP2A2	ATPase, Ca++ transporting, cardiac muscle, slow twitch 2
ATP2A3	ATPase, Ca++ transporting, ubiquitous
ATP2B1	ATPase, Ca++ transporting, plasma membrane 1
ATP2B4	ATPase, Ca++ transporting, plasma membrane 4
ATP2C1	ATPase, Ca++ transporting, type 2C, member 1
ATP6AP2	ATPase, H+ transporting, lysosomal accessory protein 2
ATP6V1A	ATPase, H+ transporting, lysosomal 70kDa, V1 subunit A
B2M	beta-2-microglobulin
BACE1	beta-site APP-cleaving enzyme 1
BACE2	beta-site APP-cleaving enzyme 2
BDKRB2	bradykinin receptor B2
BMI1	BMI1 polycomb ring finger oncogene
BNIP2	BCL2/adenovirus E1B 19kDa interacting protein 2
BORA	Aurora kinase A activator
BRAF	v-raf murine sarcoma viral oncogene homolog B1
C10orf10	chromosome 10 open reading frame 10
C18orf8	chromosome 18 open reading frame 8
C1GALT1	core 1 synthase, glycoprotein-N-acetylgalactosamine 3-beta-galactosyltransferase, 1
C1S	complement component 1, s subcomponent
C20orf3	chromosome 20 open reading frame 3
C3AR1	complement component 3a receptor 1
C4orf33	chromosome 4 open reading frame 33
C5orf4	chromosome 5 open reading frame 4
CADM3	cell adhesion molecule 3
CALB1	calbindin 1, 28kDa
CALCA	calcitonin-related polypeptide alpha
CALCOCO1	calcium binding and coiled-coil domain 1
CALCRL	calcitonin receptor-like
CAND1	cullin-associated and neddylation-dissociated 1
CAT	catalase
CBFB	core-binding factor, beta subunit
CBX4	chromobox homolog 4 (Pc class homolog, Drosophila)
CBX7	chromobox homolog 7
CCDC117	coiled-coil domain containing 117
CCDC74A	coiled-coil domain containing 74A
CCDC81	coiled-coil domain containing 81
CCL3	chemokine (C-C motif) ligand 3
CCL4	chemokine (C-C motif) ligand 4
CD36	CD36 molecule (thrombospondin receptor)
CD4	CD4 molecule
CDC7	cell division cycle 7 homolog (S. cerevisiae)
CDH13	cadherin 13, H-cadherin (heart)
CDH17	cadherin 17, LI cadherin (liver-intestine)
CDKN1A	cyclin-dependent kinase inhibitor 1A (p21, Cip1)
CDO1	cysteine dioxygenase, type I
CENPM	centromere protein M
CFH	complement factor H
CHN2	chimerin (chimaerin) 2
CLCN6	chloride channel 6
CLDN23	claudin 23
CLDN8	claudin 8
COL12A1	collagen, type XII, alpha 1
COL16A1	collagen, type XVI, alpha 1
COL1A1	collagen, type I, alpha 1
CPA1	carboxypeptidase A1 (pancreatic)
CPT2	carnitine palmitoyltransferase 2
CRABP1	cellular retinoic acid binding protein 1
CRH	corticotropin releasing hormone
CROT	carnitine O-octanoyltransferase
CRYZL1	crystallin, zeta (quinone reductase)-like 1
CSDA	cold shock domain protein A; cold shock domain protein A pseudogene 1
CXCL13	chemokine (C-X-C motif) ligand 13
CXCR4	chemokine (C-X-C motif) receptor 4
CXCR6	chemokine (C-X-C motif) receptor 6
CYB5B	cytochrome b5 type B (outer mitochondrial membrane)
CYB5R3	cytochrome b5 reductase 3
CYBB	cytochrome b-245, beta polypeptide
CYP11A1	cytochrome P450, family 11, subfamily A, polypeptide 1
CYP26A1	cytochrome P450, family 26, subfamily A, polypeptide 1
CYP2E1	cytochrome P450, family 2, subfamily E, polypeptide 1
CYP2J2	cytochrome P450, family 2, subfamily J, polypeptide 2
CYR61	cysteine-rich, angiogenic inducer, 61
DAAM2	dishevelled associated activator of morphogenesis 2
DBP	D site of albumin promoter (albumin D-box) binding protein
DCAF8	WD repeat domain 42A
DENND2D	DENN/MADD domain containing 2D
DLX5	distal-less homeobox 5
DNAJB11	DnaJ (Hsp40) homolog, subfamily B, member 11
DNAJB6	DnaJ (Hsp40) homolog, subfamily B, member 6
DNAJB9	DnaJ (Hsp40) homolog, subfamily B, member 9
DNAJC3	DnaJ (Hsp40) homolog, subfamily C, member 3
DNMT3A	DNA (cytosine-5-)-methyltransferase 3 alpha
DPYSL3	dihydropyrimidinase-like 3
DSC2	desmocollin 2
EDN1	endothelin 1
EFNB2	ephrin-B2
EGFL7	EGF-like-domain, multiple 7
EGFR	epidermal growth factor receptor (erythroblastic leukemia viral (v-erb-b) oncogene homolog, avian)
EGLN2	egl nine homolog 2 (C. elegans)
EGLN3	egl nine homolog 3 (C. elegans)
EIF2AK3	eukaryotic translation initiation factor 2-alpha kinase 3
ENG	endoglin
EPHB4	EPH receptor B4
F13A1	coagulation factor XIII, A1 polypeptide
F5	coagulation factor V (proaccelerin, labile factor)
FAF2	Fas associated factor family member 2
FAM49A	family with sequence similarity 49, member A
FBP1	fructose-1,6-bisphosphatase 1
FBXO32	F-box protein 32
FHL1	four and a half LIM domains 1
FLT1	fms-related tyrosine kinase 1 (vascular endothelial growth factor/vascular permeability factor receptor)
FMO2	flavin containing monooxygenase 2 (non-functional)
FNDC1	fibronectin type III domain containing 1
FNDC3B	fibronectin type III domain containing 3B
FOXC1	forkhead box C1
FOXL2	forkhead box L2
FOXN4	forkhead box N4
FZD4	frizzled homolog 4 (Drosophila)
GALNTL4	UDP-N-acetyl-alpha-D-galactosamine:polypeptide N-acetylgalactosaminyltransferase-like 4
GAPDH	glyceraldehyde-3-phosphate dehydrogenase-like 6; hypothetical protein LOC100133042; glyceraldehyde-3-phosphate dehydrogenase
GCNT1	glucosaminyl (N-acetyl) transferase 1, core 2 (beta-1,6-N-acetylglucosaminyltransferase)
GDA	guanine deaminase
GDF15	growth differentiation factor 15
GNAI3	guanine nucleotide binding protein (G protein), alpha inhibiting activity polypeptide 3
GPC2	glypican 2
GPR116	G protein-coupled receptor 116
GSN	gelsolin (amyloidosis, Finnish type)
GSTA2	glutathione S-transferase alpha 2
GSTA3	glutathione S-transferase alpha 3
GSTP1	glutathione S-transferase pi 1
GUCY1A3	guanylate cyclase 1, soluble, alpha 3
HAGH	hydroxyacylglutathione hydrolase
HCLS1	hematopoietic cell-specific Lyn substrate 1
HES1	hairy and enhancer of split 1, (Drosophila)
HIF1A	hypoxia inducible factor 1, alpha subunit (basic helix-loop-helix transcription factor)
HIST2H2BE	histone cluster 2, H2be
HMOX1	heme oxygenase (decycling) 1
HMOX2	heme oxygenase (decycling) 2
HOXA4	homeobox A4
HOXD10	homeobox D10
HPGD	hydroxyprostaglandin dehydrogenase 15-(NAD)
HPRT1	hypoxanthine phosphoribosyltransferase 1
HPSE	heparanase
HSPB2	heat shock 27kDa protein 2
IFITM1	interferon induced transmembrane protein 1 (9-27)
IFITM2	interferon induced transmembrane protein 2 (1-8D)
IL10	interleukin 10
IL15	interleukin 15
IL17C	interleukin 17C
IL1B	interleukin 1, beta
IL1RN	interleukin 1 receptor antagonist
IL6ST	interleukin 6 signal transducer (gp130, oncostatin M receptor)
IL8	interleukin 8
ILK	integrin-linked kinase
INHBA	inhibin, beta A
INMT	indolethylamine N-methyltransferase
ITPKB	inositol 1,4,5-trisphosphate 3-kinase B
ITPR1	inositol 1,4,5-triphosphate receptor, type 1
ITPR2	inositol 1,4,5-triphosphate receptor, type 2
KCNQ1	potassium voltage-gated channel, KQT-like subfamily, member 1
KCTD15	potassium channel tetramerisation domain containing 15
KDR	kinase insert domain receptor (a type III receptor tyrosine kinase)
KIAA0020	KIAA0020
KIAA1598	KIAA1598
KLF15	Kruppel-like factor 15
KLF5	Kruppel-like factor 5 (intestinal)
KLF9	Kruppel-like factor 9
KLHL5	kelch-like 5 (Drosophila)
KREMEN1	kringle containing transmembrane protein 1
KRT23	keratin 23 (histone deacetylase inducible)
KYNU	kynureninase (L-kynurenine hydrolase)
LDHA	lactate dehydrogenase A
LDLR	low density lipoprotein receptor
LEP	leptin
LIG1	ligase I, DNA, ATP-dependent
LMF1	lipase maturation factor 1
LMO3	LIM domain only 3 (rhombotin-like 2)
LPHN1	latrophilin 1
LRIG1	leucine-rich repeats and immunoglobulin-like domains 1
LRIG3	leucine-rich repeats and immunoglobulin-like domains 3
LTA	lymphotoxin alpha (TNF superfamily, member 1)
LTBP3	latent transforming growth factor beta binding protein 3
MAN1C1	mannosidase, alpha, class 1C, member 1
MAOA	monoamine oxidase A
MBD5	methyl-CpG binding domain protein 5
MET	met proto-oncogene (hepatocyte growth factor receptor)
MFSD2A	major facilitator superfamily domain containing 2
MGP	matrix Gla protein
MLLT1	myeloid/lymphoid or mixed-lineage leukemia (trithorax homolog, Drosophila); translocated to, 1
MME	membrane metallo-endopeptidase
MMP1	matrix metallopeptidase 1 (interstitial collagenase)
MMP28	matrix metallopeptidase 28
MMP9	matrix metallopeptidase 9 (gelatinase B, 92kDa gelatinase, 92kDa type IV collagenase)
MSR1	macrophage scavenger receptor 1
MSRB3	methionine sulfoxide reductase B3
MTHFS	5,10-methenyltetrahydrofolate synthetase (5-formyltetrahydrofolate cyclo-ligase)
MUC1	mucin 1, cell surface associated
MUS81	MUS81 endonuclease homolog (S. cerevisiae)
MXRA5	matrix-remodelling associated 5
MYC	v-myc myelocytomatosis viral oncogene homolog (avian)
MYO10	myosin X
NAA16	NMDA receptor regulated 1-like
NANS	N-acetylneuraminic acid synthase
NCAPD3	non-SMC condensin II complex, subunit D3
NCS1	frequenin homolog (Drosophila)
NDFIP2	Nedd4 family interacting protein 2
NDRG1	N-myc downstream regulated 1
NETO2	neuropilin (NRP) and tolloid (TLL)-like 2
NFATC4	nuclear factor of activated T-cells, cytoplasmic, calcineurin-dependent 4
NFIX	nuclear factor I/X (CCAAT-binding transcription factor)
NFKB1	nuclear factor of kappa light polypeptide gene enhancer in B-cells 1
NFKBIA	nuclear factor of kappa light polypeptide gene enhancer in B-cells inhibitor, alpha
NGF	nerve growth factor (beta polypeptide)
NKRF	NFKB repressing factor
NOD1	nucleotide-binding oligomerization domain containing 1
NOS2	nitric oxide synthase 2, inducible
NOS3	nitric oxide synthase 3 (endothelial cell)
NOTCH3	Notch homolog 3 (Drosophila)
NOTCH4	Notch homolog 4 (Drosophila)
NOV	nephroblastoma overexpressed gene
NOX4	NADPH oxidase 4
NPPA	natriuretic peptide precursor A
NR3C2	nuclear receptor subfamily 3, group C, member 2
NRARP	NOTCH-regulated ankyrin repeat protein
NTRK3	neurotrophic tyrosine kinase, receptor, type 3
NUCB2	nucleobindin 2
OGG1	8-oxoguanine DNA glycosylase
OLFML2B	olfactomedin-like 2B
ORAI1	ORAI calcium release-activated calcium modulator 1
OSBPL11	oxysterol binding protein-like 11
PAFAH1B1	platelet-activating factor acetylhydrolase, isoform Ib, subunit 1 (45kDa)
PDE1B	phosphodiesterase 1B, calmodulin-dependent
PDE4B	phosphodiesterase 4B, cAMP-specific (phosphodiesterase E4 dunce homolog, Drosophila)
PDLIM3	PDZ and LIM domain 3
PGC	progastricsin (pepsinogen C)
PGF	placental growth factor
PIGN	phosphatidylinositol glycan anchor biosynthesis, class N
PIK3R1	phosphoinositide-3-kinase, regulatory subunit 1 (alpha)
PLA2G2A	phospholipase A2, group IIA (platelets, synovial fluid)
PLA2G7	phospholipase A2, group VII (platelet-activating factor acetylhydrolase, plasma)
PLAT	plasminogen activator, tissue
PLCG1	phospholipase C, gamma 1
PMEPA1	prostate transmembrane protein, androgen induced 1
PMP22	peripheral myelin protein 22
PPM1F	protein phosphatase 1F (PP2C domain containing)
PPP3CB	protein phosphatase 3 (formerly 2B), catalytic subunit, beta isoform
PRG2	proteoglycan 2, bone marrow (natural killer cell activator, eosinophil granule major basic protein)
PRRG1	proline rich Gla (G-carboxyglutamic acid) 1
PRRT2	proline-rich transmembrane protein 2
PRRX1	paired related homeobox 1
PSEN1	presenilin 1
PSEN2	presenilin 2 (Alzheimer disease 4)
PTGIS	prostaglandin I2 (prostacyclin) synthase
PTP4A2	protein tyrosine phosphatase type IVA, member 2
PTPN1	protein tyrosine phosphatase, non-receptor type 1
PTPRD	protein tyrosine phosphatase, receptor type, D
PTX3	pentraxin-related gene, rapidly induced by IL-1 beta
RAB1A	RAB1A, member RAS oncogene family
RAMP1	receptor (G protein-coupled) activity modifying protein 1
RARRES2	retinoic acid receptor responder (tazarotene induced) 2
RHOA	ras homolog gene family, member A
RNF19B	ring finger protein 19B
ROCK1	similar to Rho-associated, coiled-coil containing protein kinase 1; Rho-associated, coiled-coil containing protein kinase 1
ROCK2	Rho-associated, coiled-coil containing protein kinase 2
RPL27	ribosomal protein L27
RYR1	ryanodine receptor 1 (skeletal)
RYR2	ryanodine receptor 2 (cardiac)
S100A9	S100 calcium binding protein A9
S100B	S100 calcium binding protein B
S100P	S100 calcium binding protein P
SALL2	sal-like 2 (Drosophila)
SC4MOL	sterol-C4-methyl oxidase-like
SCG2	secretogranin II (chromogranin C)
SCN4B	sodium channel, voltage-gated, type IV, beta
SDF2	stromal cell-derived factor 2
SEC23B	Sec23 homolog B (S. cerevisiae)
SEC24D	SEC24 family, member D (S. cerevisiae)
SELENBP1	selenium binding protein 1
SELP	selectin P (granule membrane protein 140kDa, antigen CD62)
SEMA4A	sema domain, immunoglobulin domain (Ig), transmembrane domain (TM) and short cytoplasmic domain, (semaphorin) 4A
SEMA5A	sema domain, seven thrombospondin repeats (type 1 and type 1-like), transmembrane domain (TM) and short cytoplasmic domain, (semaphorin) 5A
SERPINA3	serpin peptidase inhibitor, clade A (alpha-1 antiproteinase, antitrypsin), member 3
SERPINB9	serpin peptidase inhibitor, clade B (ovalbumin), member 9
SERPINE1	serpin peptidase inhibitor, clade E (nexin, plasminogen activator inhibitor type 1), member 1
SERPINI1	serpin peptidase inhibitor, clade I (neuroserpin), member 1
SETDB1	SET domain, bifurcated 1
SGCD	sarcoglycan, delta (35kDa dystrophin-associated glycoprotein)
SHANK3	SH3 and multiple ankyrin repeat domains 3
SIAH1	seven in absentia homolog 1 (Drosophila)
SIAH2	seven in absentia homolog 2 (Drosophila)
SKIL	SKI-like oncogene
SLC19A1	solute carrier family 19 (folate transporter), member 1
SLC1A5	solute carrier family 1 (neutral amino acid transporter), member 5
SLC24A2	solute carrier family 24 (sodium/potassium/calcium exchanger), member 2
SLC33A1	solute carrier family 33 (acetyl-CoA transporter), member 1
SLC39A10	solute carrier family 39 (zinc transporter), member 10
SLC39A8	solute carrier family 39 (zinc transporter), member 8
SLC43A1	solute carrier family 43, member 1
SLCO4C1	solute carrier organic anion transporter family, member 4C1
SLIT3	slit homolog 3 (Drosophila)
SLITRK4	SLIT and NTRK-like family, member 4
SMARCC2	SWI/SNF related, matrix associated, actin dependent regulator of chromatin, subfamily c, member 2
SMOX	spermine oxidase
SNCA	synuclein, alpha (non A4 component of amyloid precursor)
SNTB1	syntrophin, beta 1 (dystrophin-associated protein A1, 59kDa, basic component 1)
SOD1	superoxide dismutase 1, soluble
SP3	Sp3 transcription factor
SPARC	secreted protein, acidic, cysteine-rich (osteonectin)
SPARCL1	SPARC-like 1 (hevin)
SPINT1	serine peptidase inhibitor, Kunitz type 1
SPOCD1	SPOC domain containing 1
SRPRB	signal recognition particle receptor, B subunit
SRPX	sushi-repeat-containing protein, X-linked
STARD5	StAR-related lipid transfer (START) domain containing 5
STOX1	storkhead box 1
SYNCRIP	synaptotagmin binding, cytoplasmic RNA interacting protein
TAC1	tachykinin, precursor 1
TACC1	transforming, acidic coiled-coil containing protein 1
TBP	TATA box binding protein
TC2N	tandem C2 domains, nuclear
TCF21	transcription factor 21
TEF	thyrotrophic embryonic factor
TESK2	testis-specific kinase 2
TGFB1	transforming growth factor, beta 1
TGFB1I1	transforming growth factor beta 1 induced transcript 1
THBS1	thrombospondin 1
THBS2	thrombospondin 2
TLR3	toll-like receptor 3
TM9SF2	transmembrane 9 superfamily member 2
TMED5	transmembrane emp24 protein transport domain containing 5
TMEM129	transmembrane protein 129
TMEM140	transmembrane protein 140
TMEM97	transmembrane protein 97
TMOD1	tropomodulin 1
TMX1	thioredoxin-related transmembrane protein 1
TNC	tenascin C
TNF	tumor necrosis factor (TNF superfamily, member 2)
TNFRSF1A	tumor necrosis factor receptor superfamily, member 1A
TNFRSF4	tumor necrosis factor receptor superfamily, member 4
TPBG	trophoblast glycoprotein
TPR	translocated promoter region (to activated MET oncogene)
TRAM1	translocation associated membrane protein 1
TRAPPC10	trafficking protein particle complex 10
TTK	TTK protein kinase
USP25	ubiquitin specific peptidase 25
VDAC3	voltage-dependent anion channel 3
VEGFA	vascular endothelial growth factor A
VEGFB	vascular endothelial growth factor B
VEGFC	vascular endothelial growth factor C
VNN3	vanin 3
WHSC1L1	Wolf-Hirschhorn syndrome candidate 1-like 1
XBP1	X-box binding protein 1
ZBTB16	zinc finger and BTB domain containing 16
ZBTB41	zinc finger and BTB domain containing 41
ZNF423	zinc finger protein 423
