# Supplementary material for: Epigenetics and Preeclampsia: Defining Functional Epimutations in the Preeclamptic Placenta Related to the TGF-β Pathway
Source: PLoS One. 2015 Oct 28;10(10):e0141294. doi: 10.1371/journal.pone.0141294 (PMC4624949; doi:10.1371/journal.pone.0141294)
Supplement: S5 Table — (XLSX) [file pone.0141294.s005.xlsx]

## Sheet: S5 Table
S5 Table. Canoncial pathways identified in association with differentially methylated genes (DMGs), functionally changed DMGs (fDMGs), negatively correlated fDMGs, and positively correlated fDMGs.
DMGs (n=617)			fDMPs (n=133 )			Negatively correlated fDMG (n=101)			Positively correlated fDMG (n=22)
Canonical Pathway	p-value	Associated Genes	Canonical Pathway	p-value	Associated Genes	Canonical Pathways	p-value	Associated Genes	enriched Canonical Pathways	p-value	Associated Genes
IGF-1 Signaling	0.000288	YWHAQ,IGFBP4,PIK3C2B,IGFBP6,NEDD4,IRS1,FOXO3,MAPK8,PRKAG2,PRKCZ	Tetrahydrofolate Salvage from 5,10-methenyltetrahydrofolate	0.001318	MTHFD1L,MTHFD2	TGF-β Signaling	0.000692	RUNX3,SMAD3,SKI,TGIF1	Lipid Antigen Presentation by CD1	0.023988	CD1C
TGF-Beta Signaling	0.00049	RUNX3,RUNX2,SMAD3,SKI,MAPK8,TGFB3,BMP7,PITX2,TGIF1	TGF-B Signaling	0.00138	RUNX3,SMAD3,SKI,TGIF1	Tetrahydrofolate Salvage from 5,10-methenyltetrahydrofolate	0.000912	MTHFD1L,MTHFD2	Antigen Presentation Pathway	0.033884	PSMB9
TR/RXR Activation	0.00302	PPARG,PIK3C2B,PRKCQ,IRS1,ACSL6,MAPK8,PRKAG2,SLC27A3,NFKBIB,PRKCZ	Histidine Degradation III	0.004365	MTHFD1L,MTHFD2	Hepatic Fibrosis / Hepatic Stellate Cell Activation	0.002399	IGFBP4,FN1,COL4A1, SMAD3,COL4A2
Death Receptor Signaling	0.00302	KLF9,PIK3C2B,SLC16A3,SCARB1,SLC2A1,SYT2,THRA,NCOR2	Hepatic Fibrosis / Hepatic Stellate Cell Activation	0.005129	IGFBP4,FN1,COL4A1,SMAD3,COL4A2	Histidine Degradation III	0.00302	MTHFD1L, MTHFD2
RAR Activation	0.003548	DHRS3,PRKCQ,ALDH1A3,SMAD3,MAPK8,TGFB3,PRKAG2,NCOR2,CRABP2,RARG,PRKCZ,PARP1	Folate Transformations I	0.010471	MTHFD1L,MTHFD2	Folate Transformations I	0.007244	MTHFD1L,MTHFD2
Type II Diabetes Mellitus Signaling	0.003715	ACIN1,TNFRSF21,PARP10,MAPK8,NFKBIB,MAP4K4,PARP9,PARP1	HIPPO signaling	0.012303	YWHAQ,TEAD1,SMAD3	HIPPO signaling	0.007413	YWHAQ,TEAD1,SMAD3
VDR/RXR Activation	0.004898	IGFBP6,LRP5,PRKCQ,RUNX2,CDKN1A,NCOR2,PRKCZ	TR/RXR Activation	0.014454	KLF9,SLC16A3,SLC2A1	Death Receptor Signaling	0.00871	TNFRSF21,MAP4K4,PARP9
Cell Cycle: G1/S Checkpoint Regulation	0.006761	MTHFD1L,MTHFD2	Death Receptor Signaling	0.014454	TNFRSF21,MAP4K4,PARP9	Chronic Myeloid Leukemia Signaling	0.008913	CTBP1,HDAC4,SMAD3
HIPPO signaling	0.008128	HDAC4,PA2G4,SMAD3,CDKN1A,TGFB3,BTRC	Chronic Myeloid Leukemia Signaling	0.014791	CTBP1,HDAC4,SMAD3	HIF1α Signaling	0.012023	EGLN1,SLC2A1,LDHA
Apoptosis Signaling	0.009333	ACSL6,SLC27A3,ECI1,HSD17B8	Retinoate Biosynthesis I	0.017783	DHRS3,ALDH1A3	Retinoate Biosynthesis I	0.012303	DHRS3,ALDH1A3
