# Supplementary material for: Epigenetics and Preeclampsia: Defining Functional Epimutations in the Preeclamptic Placenta Related to the TGF-β Pathway
Source: PLoS One. 2015 Oct 28;10(10):e0141294. doi: 10.1371/journal.pone.0141294 (PMC4624949; doi:10.1371/journal.pone.0141294)
Supplement: S6 Table — (XLSX) [file pone.0141294.s006.xlsx]

## Sheet: S6 Table
S6 Table. Differentially expressed genes (DEGs) (n=729), independent of methylation status, associated with preeclampsia.
Probe ID	Gene Name	p-value	q-value	Fold Change	Previously Implicated in PE	Winn et al 2007
16656909	---	3.75181e-05	0.0957179	2.25101
16839478	---	0.000129104	0.105916	2.58161
16752014	---	0.000130989	0.105916	4.75985
16939508	---	0.000141414	0.105916	4.57162
16654771	---	0.000177544	0.105916	2.67764
16653757	---	0.000235306	0.105916	2.02162
17013728	MTHFD1L	0.000256035	0.105916	2.19905
16851840	HNRNPA1	0.000279223	0.105916	2.21868
16652863	---	0.000324697	0.105916	3.47004
16885819	OTTHUMG00000154620	0.00042826	0.105916	2.14249
16973830	---	0.000448995	0.105916	2.05581
16653047	---	0.000463099	0.105916	2.17398
17032402	---	0.000478902	0.105916	2.94315
16650441	---	0.00053107	0.105916	2.38688
16767324	SNORA70G	0.000578169	0.105916	2.22155
17100797	---	0.000583777	0.105916	2.70559
16656407	---	0.00060769	0.105916	2.42266
16900480	---	0.000655732	0.105916	3.52153
16803212	SNX33	0.000670448	0.105916	2.0901
16705437	MIR1254-1	0.000684066	0.105916	3.22808
16844292	SNORD124	0.000690252	0.105916	2.12992
16651859	---	0.000727425	0.105916	3.21181
17039221	---	0.000758897	0.105916	3.3922
16974246	---	0.000865698	0.105916	2.25526
16907401	---	0.00089581	0.105916	2.19021
17109109	---	0.000902648	0.105916	6.30512
16998059	ARRDC3	0.000931352	0.105916	2.37404
16790264	---	0.000971654	0.105916	3.54543
16744707	---	0.000971903	0.105916	2.49508
16730503	YAP1	0.0010149	0.105916	2.10771
16650235	---	0.00101724	0.105916	2.00699
16652535	---	0.00104351	0.105916	2.20806
16651625	---	0.00104698	0.105916	2.47709
16790259	---	0.00105082	0.105916	3.58738
17087395	---	0.00108015	0.105916	2.22113
16870399	---	0.00115166	0.105916	2.45393
16819145	CES1P1	0.00115227	0.105916	2.01326
16788677	---	0.00115275	0.105916	2.35382
16958923	---	0.00118994	0.105916	2.19202
16890763	ARPC2	0.0012026	0.105916	2.29936
17034729	---	0.00120889	0.105916	2.1873
16654607	---	0.00121286	0.105916	2.12689
17119804	---	0.00123909	0.105916	6.11101
16867227	---	0.0013576	0.105916	2.698
17017176	---	0.00141647	0.105916	2.6938
16756431	C12orf23	0.00146221	0.105916	2.01286
16866370	WASH5P	0.00149951	0.105916	2.4388
16832319	WSB1	0.00152089	0.105916	2.29733
17119280	---	0.00160134	0.105916	2.47719
16771493	---	0.0016335	0.105916	2.49548
16876334	---	0.00164409	0.105916	2.25041
16867226	---	0.00165217	0.105916	2.88495
16692297	PRKAB2	0.00166887	0.105916	2.51895
16652323	---	0.0016833	0.105916	2.02514
16777272	RNU6-51	0.00170476	0.105916	3.89129
16652125	---	0.00170855	0.105916	2.13755
16788618	SNORD114-2	0.00171014	0.105916	2.83428
16703334	---	0.00172101	0.105916	2.00763
16653777	---	0.00177206	0.105916	2.31369
16655485	---	0.00177913	0.105916	5.26173
16772942	ZMYM2	0.00179089	0.105916	2.0077
16692624	HIST2H2BC	0.00179949	0.105916	2.97321
16651067	---	0.00183603	0.105916	2.48386
17118058	LOC441081	0.00187269	0.105916	3.11507
17118066	LOC441081	0.00187269	0.105916	3.11507
17118104	LOC441081	0.00187269	0.105916	3.11507
17118127	LOC441081	0.00187269	0.105916	3.11507
16788616	SNORD114-1	0.00189835	0.105916	2.51504
16787362	---	0.00191249	0.105916	2.03332
17125722	---	0.00191664	0.105916	2.10676
16839509	---	0.00197173	0.105916	3.4317
16656947	---	0.00208488	0.105916	4.64896
17079288	---	0.00209877	0.105916	2.23762
17092953	---	0.00211496	0.105916	2.46926
16914169	---	0.00214304	0.105916	2.22346
16992343	---	0.0021762	0.105916	3.59852
16934591	---	0.00217665	0.105916	4.17159
16926445	PTTG1IP	0.00218805	0.105916	2.12906		✓
17106679	---	0.00220797	0.105916	2.10715
17117586	---	0.00221809	0.105916	3.13431
16653769	---	0.00229187	0.105916	2.49725
17119264	---	0.00232146	0.105916	2.53786
16703854	---	0.00234397	0.105916	2.51315
16692477	NBPF8	0.00235654	0.105916	3.20902
16737017	DCDC5	0.00240176	0.105916	2.87435
17120064	---	0.00242418	0.105916	2.12583
16922036	BACH1	0.00242982	0.105916	2.27497
17045540	---	0.00245331	0.105916	5.68248
16859655	SNORA68	0.00245746	0.105916	2.83887
16771480	---	0.00246754	0.105916	2.66692
16839511	---	0.00247741	0.105916	3.51408
16850759	PTPRM	0.00248007	0.105916	2.01704
17053100	ZNF783	0.00264281	0.105916	2.15127
16917545	---	0.00266794	0.105916	2.71675
17104937	---	0.00268088	0.105916	2.0604
16979779	---	0.00268802	0.105916	2.66811
16778708	---	0.00269374	0.105916	2.32897
16785869	SRSF5	0.00271701	0.105916	2.26625
16976108	---	0.00272438	0.105916	3.0487
16859205	UCA1	0.00275887	0.105916	2.19386
16808717	---	0.00278651	0.105916	3.52546
16788675	---	0.00284519	0.105916	2.19893
16655467	---	0.00286059	0.105916	2.11101
16842468	---	0.00290005	0.105916	3.28789
16783498	---	0.00290437	0.105916	2.09659
17047367	---	0.00291075	0.105916	2.97969
17058392	---	0.00291075	0.105916	2.97969
16706419	---	0.00295456	0.105916	2.03445
16974226	---	0.00298562	0.105916	2.45143
16679945	LOC100996554	0.00304051	0.105916	2.01948
16653817	---	0.00307316	0.105916	2.12371
16653071	---	0.00308165	0.105916	2.49855
16651647	---	0.00309444	0.105916	2.66123
16914779	RNU7-72P	0.00314976	0.105916	2.81605
17023377	---	0.00322779	0.105916	2.9569
16889755	---	0.00324446	0.105916	2.41107
16713708	BMS1P1	0.00325594	0.105916	2.00235
16937024	BHLHE40	0.00328887	0.105916	2.06128
17118218	LOC100272216	0.00329002	0.105916	2.04098
16722392	---	0.00331986	0.105916	2.61544
16656931	---	0.00335201	0.105916	2.58964
16769749	---	0.00338303	0.105916	2.51932
16650129	---	0.00338947	0.105916	3.01655
16822256	LOC729737	0.00343614	0.105916	2.18718
16816599	---	0.00346609	0.105916	2.63713
16824637	---	0.00346609	0.105916	2.63713
16653297	---	0.0035164	0.105916	3.37431
16653399	---	0.0035164	0.105916	3.37431
16788703	SNORD114-31	0.00351769	0.105916	2.10844
16978470	UBE2D3	0.00353241	0.105916	2.80987
16653797	---	0.0035434	0.105916	2.03769
16654273	---	0.00362204	0.105916	2.77087
16704844	TIMM23	0.00362701	0.105916	2.96968
16996941	LOC100272216	0.00368482	0.105916	2.30102
17088059	---	0.00370741	0.105916	2.01395
16922648	TTC3P1	0.00374114	0.105916	2.19249
16995707	---	0.00375087	0.105916	3.68624
16788620	SNORD114-3	0.00376352	0.105916	3.59875
16788669	SNORD114-17	0.00376413	0.105916	2.86335
17117659	LOC100652902	0.00376851	0.105916	2.53746
16706423	---	0.00381115	0.105916	3.8969
16985065	FKSG49	0.00389663	0.105916	4.13871
16788653	SNORD114-9	0.0039109	0.105916	2.78908
16654649	---	0.00393325	0.105916	5.28579
17057478	IGFBP3	0.00393472	0.105916	7.54499
16924153	---	0.00397548	0.105916	2.10701
17068170	ADAM9	0.00403796	0.105916	2.775		✓
16651825	---	0.00404089	0.105916	2.25567
16806732	WHAMMP1	0.00404798	0.105916	3.71021
16788390	---	0.0040797	0.105916	4.00643
16651261	---	0.00408255	0.105916	2.16007
16654559	---	0.00409063	0.105916	2.057
16650335	---	0.00416245	0.105916	2.5577
16758874	UBC	0.00418536	0.105916	2.79306
16650325	---	0.00420846	0.105916	2.29828
17121152	---	0.00422334	0.105916	2.494
17115505	FLNA	0.00425382	0.105916	2.22583
17124704	---	0.00427134	0.105916	3.25559
17124096	---	0.00427654	0.105916	2.29326
16655399	---	0.00429151	0.105916	2.0421
16816897	LOC100190986	0.00431445	0.105916	2.43818
16935724	PACSIN2	0.00434608	0.105916	2.1484
16777715	FLT1	0.00441755	0.105916	2.14247
17114567	SNORD61	0.00450778	0.105916	3.22625
16743517	MAML2	0.0045203	0.105916	2.15798
16898394	RAB1A	0.00457203	0.105916	2.01058
16990132	---	0.00458115	0.105916	5.6861
16980768	---	0.00458949	0.105916	3.38206
17119404	---	0.00458949	0.105916	3.38206
16925023	SNORA80	0.00462859	0.105916	4.63061
16902476	MAP3K2	0.0047107	0.105916	2.22424
16947061	MBNL1	0.00472464	0.105916	2.07323
17007842	---	0.00475265	0.105916	2.28723
16704298	---	0.00475992	0.105916	2.4105
16938102	EAF1	0.00478485	0.105916	2.95308
16651657	---	0.00480726	0.105916	2.89918
17121462	---	0.00481	0.105916	2.06246
16706254	---	0.00482058	0.105916	2.23878
16654201	---	0.00487504	0.105916	2.06999
17120480	---	0.00488058	0.105916	2.19596
16650421	---	0.0048946	0.105916	2.63415
16983200	3	0.00490362	0.105916	2.33472
16764564	LIMA1	0.0049255	0.105916	2.3414
16655175	---	0.00498619	0.105916	2.40173
16888610	COL3A1	0.00499483	0.105916	2.18268		✓
16711445	---	0.00501792	0.105916	3.56095
16653779	---	0.00502857	0.105916	3.89536
16867222	---	0.00509008	0.105916	2.25644
17115925	CD99	0.00512506	0.105916	2.5878
16651193	---	0.00513526	0.105916	3.62215
16656597	---	0.0051656	0.105916	2.21949
16998211	TTC37	0.00522622	0.105916	2.15003
16653727	---	0.00523016	0.105916	2.14192
17020317	DST	0.00525828	0.105916	2.29017
16965480	---	0.0052999	0.105916	2.33906
17068633	---	0.00533716	0.105916	3.25784
16671791	MSTO1	0.00536521	0.105916	2.18709
16654765	---	0.00537456	0.105916	2.28678
16655503	---	0.00539866	0.105916	2.51979
17051236	CALU	0.00541154	0.105916	2.46072
16929416	FBXO7	0.00544186	0.105916	2.32461
16993416	---	0.00545832	0.105916	2.65094
16767756	NAP1L1	0.00546067	0.105916	2.38781		✓
16805218	LOC100507217	0.00548185	0.105916	2.33926
17025595	SFT2D1	0.00548743	0.105916	2.18017
16887702	ITGA6	0.00551249	0.105916	2.19678
16658579	---	0.00555708	0.105916	2.9388
17067170	BNIP3L	0.00555871	0.105916	2.32943
17046683	RABGEF1	0.00560077	0.105916	2.21744
16656699	---	0.00562486	0.105916	2.07413
17061433	SRPK2	0.0056261	0.105916	2.04196
16787346	OTTHUMG00000170971	0.00568641	0.105916	2.33939
16995254	LMBRD2	0.00570879	0.105916	2.07772
16654763	---	0.00573589	0.105916	2.39266
16802104	---	0.00577339	0.105916	2.50382
16977342	---	0.00578734	0.105916	2.26355
16654083	---	0.00581093	0.105916	2.37864
16688269	SLC35D1	0.00581661	0.105916	2.96802		✓
16875074	ZNF611	0.00585233	0.105916	2.01025
17026087	SNORD32B	0.00587463	0.105916	2.93001
17027281	SNORD32B	0.00587463	0.105916	2.93001
17030127	SNORD32B	0.00587463	0.105916	2.93001
17032817	SNORD32B	0.00587463	0.105916	2.93001
17035002	SNORD32B	0.00587463	0.105916	2.93001
17037609	SNORD32B	0.00587463	0.105916	2.93001
16827759	---	0.00590227	0.105916	2.18543
16701317	HNRNPU-AS1	0.00591258	0.105916	2.43192
16914733	ZFAS1	0.00593338	0.105916	2.07861
16989243	UBE2B	0.00593682	0.105916	2.32454
16771445	---	0.00594612	0.105916	2.32987
17104675	---	0.00599173	0.105916	3.48024
16656307	---	0.00602928	0.105916	3.6524
16652821	---	0.00604102	0.105916	2.0988
16756241	KIAA1033	0.006059	0.105916	2.16108
16654671	---	0.0060791	0.105916	3.57691
16867219	---	0.00610831	0.105916	2.59632
16651673	---	0.00615412	0.105916	4.0789
16666268	RABGGTB	0.00616052	0.105916	2.18325
17122664	---	0.00616095	0.105916	2.49845
16980601	SH3D19	0.00618555	0.105916	2.09769
16656953	---	0.00624536	0.105916	4.33466
16819082	LPCAT2	0.0062486	0.105916	3.21814
17118030	LOC100131826	0.00627976	0.105916	2.26892
16793149	CNIH	0.00628187	0.105916	2.13137
16847996	HELZ	0.00628727	0.105916	2.15452
16695345	COPA	0.00631344	0.105916	2.06671
16825722	SMG1P1	0.00632075	0.105916	2.03301
17119068	---	0.00632648	0.105916	2.59607
17024544	---	0.00640298	0.105916	2.13495
16650143	---	0.00640794	0.105916	2.04066
16652121	---	0.00642725	0.105916	2.89369
16788665	SNORD114-15	0.00656253	0.105916	2.07167
16924979	URB1	0.00657856	0.105916	2.04913
16699778	---	0.00660269	0.105916	2.30856
16701183	---	0.00660269	0.105916	2.30856
17045834	---	0.00660269	0.105916	2.30856
16889636	BMPR2	0.00662649	0.105916	2.36567
16824865	LOC100190986	0.00666326	0.105916	2.30551
16675673	CAMSAP2	0.00671596	0.105916	2.14723
16839515	---	0.00673711	0.105916	2.14095
16839502	---	0.00674001	0.105916	2.80574
16771478	---	0.00674287	0.105916	2.20589
16679650	SCCPDH	0.00675882	0.105916	2.19066
16843906	LOC440434	0.00685641	0.105916	2.47289
16824867	SMG1P1	0.00687104	0.105916	2.13322
17051189	---	0.00687147	0.105916	2.23997
16655601	---	0.00689435	0.105916	2.30825
16849306	---	0.00690337	0.105916	10.4557
16712627	ABI1	0.00691062	0.105916	2.42255
17016390	HIST1H2BG	0.00692363	0.105916	3.91814
17124944	---	0.00695767	0.105916	2.41222
16694357	SNORA42	0.00698794	0.105916	2.21182
16974498	FBXL5	0.00699977	0.105916	2.17749		✓
17119728	---	0.00700129	0.105916	2.82
17119148	---	0.00704737	0.105916	2.1323
16653289	---	0.00706918	0.105916	5.23078
16653391	---	0.00706918	0.105916	5.23078
16885802	---	0.00708334	0.105916	2.18243
16657039	---	0.0070973	0.105916	2.63324
16984244	OSMR	0.00714873	0.105916	2.3663
16678343	---	0.00715996	0.105916	3.74363
16788697	SNORD114-28	0.00718547	0.105916	3.29411
16899476	SNAR-H	0.00721369	0.105916	2.57218
16898292	VPS54	0.00727905	0.105916	2.11095
17031857	---	0.00730497	0.105916	2.00477
17034329	---	0.00730497	0.105916	2.00477
17036577	---	0.00730497	0.105916	2.00477
17039370	---	0.00730497	0.105916	2.00477
16790234	---	0.00731738	0.105916	2.29232
16657085	---	0.0073361	0.105916	3.0671
17006066	SNORD32B	0.00737985	0.105916	2.87565
16848888	H3F3B	0.00741453	0.105916	4.7011
17022161	---	0.00745689	0.105916	3.48506
17096728	ABCA1	0.00747641	0.105916	2.94012
16791821	EGLN3	0.00749225	0.105916	2.39252
16693813	ADAR	0.00753581	0.105916	2.19755
17103185	TIMP1	0.00754042	0.105916	2.62253
16654813	---	0.00754992	0.105916	2.0569
16987883	SLC25A46	0.00755472	0.105916	2.20224
16909520	SNORA75	0.00755646	0.105916	2.97544
17044726	---	0.00756851	0.105916	2.26698
17023979	---	0.00759293	0.105916	2.01637
16900526	---	0.00760702	0.105916	2.28441
16702547	OPTN	0.00762337	0.105916	2.03925
17051159	HILPDA	0.00764058	0.105916	4.22659
16984469	---	0.00769634	0.105916	2.65639
17009093	VEGFA	0.00770859	0.105916	3.81373
17117463	LOC100509635	0.00771263	0.105916	2.1299	✓
16934596	---	0.00774224	0.105916	3.23167
17080788	FBXO32	0.00776374	0.105916	2.46458
16650255	---	0.00776717	0.105916	2.3467
17119144	---	0.00777602	0.105916	2.81281
16828519	---	0.0078006	0.105916	3.79026
16787464	---	0.00784582	0.105916	2.18673
16867212	EEF2	0.00785146	0.105916	2.5641
16855494	---	0.0078653	0.105916	2.06623
16888865	GLS	0.0079088	0.105916	2.24029
17118726	---	0.00792528	0.105916	3.31068
16965162	CPEB2	0.00792618	0.105916	2.11651
16973871	TMEM128	0.00793004	0.105916	2.53945
17093090	DDX58	0.00793737	0.105916	2.20783
17122454	---	0.00794067	0.105916	2.02479
17117684	---	0.00796797	0.105916	4.66036
16713144	ITGB1	0.00800771	0.105916	2.34386
16831619	---	0.00801955	0.105916	2.08596
16660682	---	0.00802612	0.105916	2.90227
16994992	ZFR	0.00804895	0.105916	2.09483
16657317	---	0.00806013	0.105916	2.47416
16934237	---	0.00807073	0.105916	2.02166
16924551	APP	0.00807286	0.105916	2.69769
17048190	CDK14	0.00808197	0.105916	2.1763
17028041	C6orf48	0.00811467	0.105916	2.40403
16788649	SNORD114-7	0.00812424	0.105916	2.24293
16857934	---	0.00819013	0.105916	3.29941
16658576	---	0.00819186	0.105916	3.83156
17118730	---	0.00819342	0.105916	2.60286
16893461	---	0.00819483	0.105916	2.6322
16653819	---	0.00821734	0.105916	2.4667
16709223	SHOC2	0.00827347	0.105916	2.20109
16735817	---	0.00827498	0.105916	2.84809
16839510	---	0.00828845	0.105916	2.36609
16897448	---	0.00830075	0.105916	2.01002
17120222	---	0.00835225	0.105916	2.12128
16835213	NPEPPS	0.00844244	0.105916	2.35842
16852308	SCARNA17	0.00845466	0.105916	2.10031
16709333	TCF7L2	0.00847405	0.105916	2.43313		✓
17119704	---	0.00847614	0.105916	2.31463
17122322	---	0.00849286	0.105916	2.40926
16653755	---	0.00851057	0.105916	2.09278
16653745	---	0.00851366	0.105916	2.25868
16653707	---	0.00851627	0.105916	2.24003
16913572	SNORA60	0.00852463	0.105916	3.59296
17095703	NFIL3	0.00853208	0.105916	2.35158
16867213	---	0.00859057	0.105916	3.43953
16735810	---	0.00859361	0.105916	2.40457
17108528	F8A1	0.00861764	0.105916	2.40377
16702501	---	0.00862236	0.105916	2.54995
16887736	PDK1	0.00865885	0.105916	2.45215
17022388	CD164	0.00867762	0.105916	2.53406
17044692	PRR15	0.00871031	0.105916	2.01792
16981500	---	0.00875629	0.105916	2.02888
16705260	REEP3	0.0087679	0.105916	2.70123
17119488	---	0.00877535	0.105916	2.47691
17082935	ZNF250	0.00879561	0.105916	2.07787
17114829	IDS	0.00891738	0.105916	2.0495
17081401	NDRG1	0.00892276	0.105916	2.46441
16888674	WDR75	0.00893539	0.105916	2.13161
16915868	BIRC7	0.00895206	0.105916	2.45257
17046586	SNORA22	0.00896554	0.105916	3.48926
16870802	ZNF708	0.00897509	0.105916	2.3417
16788683	SNORD114-21	0.00899673	0.105916	2.22369
16830488	POLR2A	0.00900032	0.105916	2.07699
16720085	IFITM1	0.00903023	0.105916	2.06816
16653835	---	0.00907987	0.105916	2.22649
16983451	BASP1	0.00908924	0.105916	4.72408		✓
16723246	RCN1	0.00912004	0.105916	2.13632
16822904	SNORA10	0.00912375	0.105916	2.60245
16867217	---	0.00913236	0.105916	2.77966
17122034	---	0.00913611	0.105916	2.04429
17123678	---	0.00918315	0.105916	2.31258
16794511	---	0.00926229	0.105916	2.08233
17068629	---	0.00928228	0.105916	3.12222
16984032	SKP2	0.00929471	0.105916	2.24834		✓
16855545	ALPK2	0.00930764	0.105916	2.11575
16655767	---	0.0093153	0.105916	2.07811
17079434	SNORA72	0.0093671	0.105916	2.16247
17079435	---	0.0093671	0.105916	2.16247
16739606	---	0.00939074	0.105916	2.73191
16810329	RPS27L	0.00939174	0.105916	2.17386
17117565	TUBA1A	0.00939459	0.105916	2.12283
17121504	---	0.00941497	0.105916	2.44292
16650451	---	0.00943279	0.105916	2.18324
16714890	HERC4	0.00951569	0.105916	2.36311
16779844	FBXL3	0.00953795	0.105916	2.11622
16816860	SMG1P1	0.0095414	0.105916	2.00459
17123332	---	0.00956617	0.105916	2.49049
16678319	---	0.00959438	0.105916	23.3007
16687985	TM2D1	0.00959698	0.105916	2.26139
17126218	---	0.00962168	0.105916	3.27307
17112996	MORF4L2	0.00963357	0.105916	2.187
16867221	---	0.00963896	0.105916	2.59763
17119610	---	0.00964499	0.105916	2.20356
17095775	IARS	0.00965195	0.105916	2.40022
16954059	---	0.00965457	0.105916	3.36749
17101027	---	0.00969789	0.105916	2.52465
17056244	---	0.00973522	0.105916	2.92619
17068631	---	0.0097636	0.105916	2.74459
16974242	---	0.00976632	0.105916	2.21591
16837298	AMZ2	0.00981298	0.105916	2.10552
16897637	RTN4	0.00986244	0.105916	2.10648
16877836	RAB10	0.00988372	0.105916	2.01337
16758617	---	0.00988663	0.105916	2.68547
16797196	AHNAK2	0.00990931	0.105916	2.03216
17038746	---	0.00995737	0.105916	2.36492
17112184	---	0.00997818	0.105916	2.2691
17098620	---	0.00997894	0.105916	2.28509
17118780	---	0.0100119	0.105916	2.20835
16784883	PCNXL4	0.0100135	0.105916	2.67574
16867228	---	0.010017	0.105916	4.20395
16769743	---	0.0100176	0.105916	3.35347
17024335	HIVEP2	0.010036	0.105916	2.11534	✓
16654657	---	0.0100665	0.105916	4.50698
17048667	---	0.010079	0.105916	2.0329
16855475	---	0.0100925	0.105916	2.46708
16653713	---	0.0101603	0.105916	2.98843
16735807	---	0.0101644	0.105916	2.356
17120680	---	0.0102064	0.105916	4.66346
17117619	---	0.0102218	0.105916	2.12168
16830575	SNORD10	0.0102235	0.105916	5.25348
16921475	---	0.010226	0.105916	2.17119
16810959	---	0.0102635	0.105916	2.29193
17017200	---	0.0103775	0.105916	3.15999
17065899	---	0.0104134	0.105916	2.01928
17074447	---	0.0104134	0.105916	2.01928
16922779	ETS2	0.0104389	0.105916	2.18894
17044800	GARS	0.010458	0.105916	2.00046	✓
16914743	SNORD12B	0.0104661	0.105916	3.4843
16665373	INADL	0.0104872	0.105916	2.07846
16655015	---	0.0104938	0.105916	2.03873
17106493	IL13RA1	0.0105277	0.105916	2.83565
16788083	PAPOLA	0.0105401	0.105916	2.05802
16764102	---	0.0105451	0.105916	5.61466
16855501	---	0.0106224	0.105916	3.34708
17121818	---	0.0106357	0.105916	2.01165
16740333	---	0.0106956	0.105916	2.22671
17126262	---	0.0107829	0.105916	3.90143
16878541	SPDYA	0.0108463	0.105916	3.10939
16722603	LDHA	0.0108672	0.105916	2.61067		✓
17046652	---	0.0108684	0.105916	2.3602
16798236	SNORD116-29	0.0108882	0.105916	2.7464
17006306	---	0.0109466	0.105916	2.70196
16849298	MXRA7	0.0109732	0.105916	4.67916
16653687	---	0.0110188	0.105916	3.14553
17002846	DUSP1	0.01104	0.105916	3.00642
16989955	IGIP	0.011053	0.105916	2.05883
16788685	SNORD114-22	0.0111102	0.105916	2.64028
17059932	PON2	0.011147	0.105916	2.20006
16756078	HSP90B1	0.0112085	0.105916	2.57068
17126140	---	0.0112167	0.105916	4.97189
16831928	FBXW10	0.0112613	0.105916	2.04722
17009218	---	0.0112857	0.105916	4.26832
16960111	---	0.01129	0.105916	2.62248
16769720	---	0.0113147	0.105916	3.56785
16804804	IQGAP1	0.0113237	0.105916	2.10674
17118228	---	0.0113638	0.105916	3.40439
17118232	---	0.0113638	0.105916	3.40439
17118242	---	0.0113638	0.105916	3.40439
17118246	---	0.0113638	0.105916	3.40439
16654637	---	0.0113862	0.105916	2.70714
16860168	ZNF431	0.0113944	0.105916	2.12577
17125622	---	0.011424	0.105916	3.87899
16921464	LOC644450	0.0114286	0.105916	2.11997
17086074	VPS13A	0.0114847	0.105916	2.58699
16954055	RHOA	0.0114905	0.105916	2.51194
17124702	---	0.0114965	0.105916	3.17833
16971420	---	0.0115188	0.105916	2.79464
16858592	ZNF844	0.011556	0.105916	2.19829
16654597	---	0.0115662	0.105916	2.00802
16663800	---	0.0115762	0.105916	3.79384
17120596	---	0.0116211	0.105916	2.39919
16688164	JAK1	0.0117004	0.105916	2.28716
16654645	---	0.0117209	0.105916	7.16622
16824548	---	0.0117944	0.105916	2.2342
16904365	IFIH1	0.0117947	0.105916	2.30704
17079248	KIAA1429	0.011906	0.105916	2.0588
16650331	---	0.0119375	0.105916	2.10626
16900510	---	0.0120062	0.105916	2.85892
17072125	MAL2	0.0120159	0.105916	2.04543
17013468	STXBP5	0.0120691	0.105916	2.54652
16656181	---	0.012119	0.105916	3.05349
16654157	---	0.0121269	0.105916	2.18142
17109545	GPR64	0.0121325	0.105916	2.01376
16842281	---	0.0121382	0.105916	2.86175
16684898	---	0.0121475	0.105916	4.35026
16904324	FAP	0.0121754	0.105916	2.07303
16712458	DNAJC1	0.0121913	0.105916	3.2758
16755534	---	0.0121942	0.105916	2.57455
16743328	TAF1D	0.012201	0.105916	2.34482
16692775	MCL1	0.012236	0.105916	2.47898
16938061	CAPN7	0.0122737	0.105916	2.10891
17121958	---	0.0122766	0.105916	2.4785
16870443	CRLF1	0.0122993	0.105916	3.94036
17124700	---	0.0123082	0.105916	4.05223
17120860	---	0.012321	0.105916	4.02885
17100793	---	0.0123348	0.105916	4.98152
16990845	---	0.0124003	0.105916	2.96473
17118836	---	0.0124183	0.105916	2.71483
16872223	---	0.0124268	0.105916	2.33556
16821541	CRISPLD2	0.0124743	0.105916	8.9959
17087480	TGFBR1	0.0125003	0.105916	3.02989
16898110	XPO1	0.012517	0.105916	2.16659
17091695	TUBB4B	0.0125476	0.105916	2.74719
16758622	---	0.0125512	0.105916	3.88309
17104685	---	0.0125816	0.105916	2.66625
16659459	PDPN	0.0125824	0.105916	2.10022
16735820	---	0.0126897	0.105916	2.19879
17084428	UBAP1	0.0126998	0.105916	2.52195
16910070	MIR4441	0.0127004	0.105916	3.80784
16788622	SNORD114-4	0.0127658	0.105916	2.04365
16973315	---	0.0127967	0.105916	2.15961
16651585	---	0.0127977	0.105916	2.05867
16701287	ADSS	0.0128408	0.105916	2.00215
16958236	PTPLB	0.0128768	0.105916	2.03913
17117907	LOC100652902	0.0129387	0.105916	2.82109
16790744	SLC7A8	0.0129482	0.105916	2.40083
16946928	SELT	0.0129645	0.105916	2.23383
16759051	---	0.0129942	0.105916	2.46627
16673056	UAP1	0.0130037	0.105916	2.7845
17017193	---	0.0130303	0.105916	2.12659
16954058	---	0.0130322	0.105916	2.38808
16799492	---	0.0130472	0.105916	3.14217
16735152	TPP1	0.0130689	0.105916	2.11683
16993421	---	0.0130947	0.105916	2.79435
16674805	LAMC1	0.0131089	0.105916	2.64233
16825465	BOLA2	0.0131121	0.105916	2.56997
16650391	---	0.0131473	0.105916	3.12834
17119146	---	0.0131526	0.105916	2.24061
16879764	RHOQ	0.013158	0.105916	2.42696
16850609	MYL12A	0.0131718	0.105916	2.12497
16755526	---	0.0132061	0.105916	3.84497
16678346	---	0.0132219	0.105916	2.22157
17100893	---	0.0132227	0.105916	2.77433
16753886	---	0.0132323	0.105916	3.12457
16733070	STT3A	0.0132372	0.105916	2.03026
16769724	---	0.0132645	0.105916	2.36099
16703495	RAB18	0.0132782	0.105916	3.19937
17119798	---	0.0132803	0.105916	2.32854
17006299	---	0.0133567	0.105916	2.77528
17124872	---	0.0134055	0.105916	2.1734
16673899	SUCO	0.0134139	0.105916	2.19035
17116194	TTTY15	0.0134196	0.105916	2.60289
16657023	---	0.0134246	0.105916	9.54373
16802389	PIAS1	0.0134337	0.105916	2.18438
16681304	ERRFI1	0.0134401	0.105916	2.97771
17022351	---	0.013465	0.105916	34.8187
16861384	---	0.0134792	0.105916	2.36507
16751993	HNRNPA1	0.0135399	0.105916	2.06836
16652825	---	0.013566	0.105916	2.62433
17106357	PLS3	0.0136252	0.105916	3.03811
17125582	---	0.0136366	0.105916	2.94764
16678333	---	0.0136672	0.105916	2.32321
16657181	---	0.0137117	0.105916	2.01793
17050776	---	0.0137289	0.105916	2.40623
17014166	TULP4	0.0138803	0.105916	2.07345
16758612	TMED2	0.0138916	0.105916	2.04381
17006378	TUBB	0.013893	0.105916	2.189		✓
17010343	---	0.0138957	0.105916	2.1844
16810966	---	0.013942	0.105916	2.03359
16847839	MIR5047	0.0140459	0.105916	5.60164
16847840	---	0.0140459	0.105916	5.60164
16651271	---	0.014048	0.105916	2.19296
16759262	OTTHUMG00000168342	0.0140808	0.105916	9.4405
16865999	---	0.0141385	0.105916	3.20713
16800630	C15orf48	0.0141391	0.105916	2.67435
16893470	---	0.0141492	0.105916	3.61155
17096546	ALG2	0.014161	0.105916	2.04226
16650285	---	0.0141758	0.105916	3.60507
16878443	FOSL2	0.0141782	0.105916	2.56159
16651269	---	0.0142464	0.105916	2.59997
17020930	TMEM30A	0.0142621	0.105916	2.14839
17010929	PNRC1	0.0142829	0.105916	2.25329
16733851	IFITM3	0.014283	0.105916	2.16727
17067190	DPYSL2	0.0144084	0.105916	2.73693
17125580	---	0.0144153	0.105916	2.69416
16900532	---	0.0144379	0.105916	3.19022
17120866	---	0.0145153	0.105916	9.05244
16774405	DNAJC15	0.0145338	0.105916	2.26169
16822889	RPS2	0.0145384	0.105916	2.4216		✓
16801850	RAB8B	0.0145413	0.105916	2.75913
16831550	FAM106CP	0.0145907	0.105916	2.2419
17121122	---	0.0145924	0.105916	2.18515
17074071	OTTHUMG00000163653	0.0146161	0.105916	-2.1737
16781059	ANKRD10	0.0146495	0.105916	2.13386
17072979	KHDRBS3	0.0146495	0.105916	2.4669
16808993	---	0.0147525	0.105916	2.80992
16744689	---	0.0147858	0.105916	6.87378
17100621	---	0.0148041	0.105916	2.73097
16905590	FKBP7	0.0148106	0.105916	2.46953		✓
16651427	---	0.0148583	0.105916	2.88714
16807931	---	0.0148643	0.105916	2.31215
16909828	COL6A3	0.0148762	0.105916	3.25171		✓
16712703	YME1L1	0.0148911	0.105916	2.3889
16651367	---	0.0149063	0.105916	2.40405
16734355	H19	0.0149169	0.105916	2.48503
16685958	FOXJ3	0.0149305	0.105916	2.06889
16763964	SNORA34	0.0149447	0.105916	2.75313
16925135	---	0.0149471	0.105916	2.43454
16653711	---	0.0149938	0.105916	2.00246
16881161	PCYOX1	0.0150262	0.105916	2.4594
16716350	ACTA2	0.0150301	0.105916	2.40168
16855502	---	0.0150567	0.105916	3.13077
16653843	---	0.0150634	0.105916	2.38649
16855493	---	0.0150975	0.105916	3.13436
16869487	---	0.0151336	0.105916	2.06056
16653171	---	0.0151337	0.105916	2.20286
16747954	---	0.0151352	0.105916	2.2489
16945472	---	0.0151352	0.105916	2.2489
16650479	---	0.0151558	0.105916	2.45819
16650703	---	0.0151644	0.105916	2.02466
16681370	ENO1	0.0152229	0.105916	2.00374		✓
16752018	---	0.0152343	0.105916	2.58829
16724861	SERPING1	0.0152452	0.105916	4.3083		✓
17022035	ASCC3	0.0152501	0.105916	2.54106
17118854	---	0.0152611	0.105916	2.34261
16713057	ARHGAP12	0.0153447	0.105916	2.03142
17095461	ZCCHC6	0.0153466	0.105916	2.03445
16898578	GFPT1	0.0153831	0.105916	2.12507
16653747	---	0.0153836	0.105916	3.22282
16810963	---	0.0153897	0.105916	2.60533
16723326	QSER1	0.0154406	0.105916	2.01094
16855578	LMAN1	0.01549	0.105916	2.50139
16656015	---	0.0155002	0.105916	2.47623
16653703	---	0.0155616	0.105916	2.4124
16873998	---	0.0155952	0.105916	2.23484
16721681	---	0.0156229	0.105916	2.63638
17026211	TUBB	0.0156308	0.105916	2.27493		✓
17030404	TUBB	0.0156308	0.105916	2.27493		✓
17033109	TUBB	0.0156308	0.105916	2.27493		✓
17035229	TUBB	0.0156308	0.105916	2.27493		✓
17037888	TUBB	0.0156308	0.105916	2.27493		✓
17040602	TUBB	0.0156308	0.105916	2.27493		✓
16699862	MIR4742	0.0156671	0.105916	2.47764
16713760	HNRNPA1P33	0.0156686	0.105916	3.46906
16981266	DDX60L	0.015671	0.105916	2.28121
16654595	---	0.0156785	0.105916	2.05386
16658939	---	0.0157051	0.105916	2.10387
16654643	---	0.0157062	0.105916	48.6646
16828520	---	0.015707	0.105916	2.45481
17094586	---	0.0158294	0.105916	2.06992
16731945	ARCN1	0.0158311	0.105916	2.12843
16650751	---	0.0158354	0.105916	3.06521
16726096	RTN3	0.0158674	0.105916	2.14074
17027559	TUBB	0.0158831	0.105916	2.31278		✓
16942935	ZNF654	0.015902	0.105916	2.32248
16856232	FSTL3	0.0159641	0.105916	2.74879
16924268	NRIP1	0.0159711	0.105916	2.024
16706422	---	0.0159852	0.105916	2.50243
16838405	---	0.0159939	0.105916	2.18975
16804409	OTTHUMG00000172206	0.0160149	0.105916	2.98419
16650715	---	0.0160207	0.105916	2.39991
16901427	UXS1	0.0160669	0.105916	2.04047
16656681	---	0.0160977	0.105916	2.37028
16769078	---	0.016113	0.105916	2.76601
16771470	---	0.0161143	0.105916	4.40595
16797932	---	0.0161788	0.105916	2.46826
16721673	---	0.0162088	0.105916	2.14181
16651653	---	0.0162538	0.105916	3.76137
16913341	MYL9	0.0163054	0.105916	3.00576
16653825	---	0.016306	0.105916	4.09556
16900452	---	0.0163204	0.105916	3.06412
16816018	MIR365A	0.016339	0.105916	2.37011
16828841	ZDHHC7	0.0163703	0.105916	2.1607
16796207	DDX24	0.0164462	0.105916	3.31021
16654659	---	0.0164618	0.105916	662.676
16850400	---	0.0165304	0.105916	2.16852
16651225	---	0.0165404	0.105916	3.09194
16835374	NFE2L1	0.0165556	0.105916	3.85711
16747956	---	0.0165601	0.105916	2.63177
16660503	CDC42	0.016608	0.105916	2.37713
16752028	---	0.0166099	0.105916	2.43132
16702827	TMEM236	0.0166235	0.105916	2.03708	✓
16745561	---	0.0166581	0.105916	3.02434
16793067	FERMT2	0.0166653	0.105916	5.23399
17005569	HIST1H1E	0.0166767	0.105916	2.19403
16890473	---	0.0167111	0.105916	2.48285
16653805	---	0.0167143	0.105916	2.25215
16840162	---	0.0167148	0.105916	2.09269
17119262	---	0.0167233	0.105916	3.15733
16977168	CCNI	0.0167702	0.105916	2.04081
16652233	---	0.0168134	0.105916	2.08579
17119258	---	0.0168905	0.105916	2.95501
17118250	---	0.0169475	0.105916	7.61625
16673043	UHMK1	0.0169564	0.105916	2.2633
16815781	---	0.0170131	0.105916	2.04457
16658943	---	0.0170644	0.105916	3.87931
16763280	ZCRB1	0.017084	0.105916	2.2056
16654815	---	0.0170988	0.105916	2.69457
16861390	---	0.017123	0.105916	4.3576
16726880	---	0.0171237	0.105916	7.38664
16704182	CSGALNACT2	0.0171499	0.105916	4.28145
16938626	---	0.0171814	0.105916	2.3687
16884703	CBWD1	0.0171919	0.105916	2.33182
17124708	---	0.0172269	0.105916	2.86441
17092969	PLAA	0.0172315	0.105916	2.13525
16729290	TSKU	0.0172511	0.105916	2.30669
16709553	ATRNL1	0.0173114	0.105916	2.31715
16650857	---	0.0173226	0.105916	2.18128
16810954	SNORD18C	0.0173286	0.105916	2.0398
17080486	TNFRSF11B	0.0173575	0.105916	5.27204
17119476	---	0.0174134	0.105916	2.75443
17119630	---	0.0174134	0.105916	2.75443
17121464	---	0.0174431	0.105916	2.43748
16863753	EMP3	0.0174538	0.105916	3.98141
16771558	---	0.0174737	0.105916	5.42755
17125488	---	0.0174748	0.105916	2.35799
16985950	MAP1B	0.0175127	0.105916	2.68615
17125876	---	0.0175789	0.105916	2.29787
17122464	---	0.0175924	0.105916	2.09853
16855492	---	0.0175964	0.105916	4.51547
16894402	ODC1	0.0175979	0.105916	2.02904
17119904	---	0.0176054	0.105916	2.03232
16898108	SNORA70B	0.0176086	0.105916	2.1183
17084932	---	0.0176323	0.105916	2.53671
17014364	IGF2R	0.0176504	0.105916	2.19902
16867215	---	0.0176741	0.105916	4.25404
16849274	ST6GALNAC2	0.0176908	0.105916	2.63974
17004612	DSP	0.0178128	0.105916	2.43097
17080747	---	0.0178275	0.105916	2.025
16994067	---	0.0178529	0.105916	2.02529
16868847	KANK2	0.0178995	0.105916	2.53325
16771432	---	0.0179181	0.105916	2.50424
16847831	---	0.0179201	0.105916	2.63333
16905216	GPR155	0.0179925	0.105916	2.24256
17007884	MAPK14	0.0180229	0.105916	2.16347
17117560	TUBA1B	0.0180477	0.105916	2.53163
16956569	PROS1	0.0181226	0.105916	2.11057
16939469	EIF1B	0.0181242	0.105916	2.01854
17021122	IBTK	0.0181426	0.105916	2.32611
16960186	PLSCR1	0.0181738	0.105916	2.10224
16726891	MALAT1	0.0182482	0.105916	2.35296
17010459	---	0.0182817	0.105916	3.61578
16704088	---	0.0183347	0.105916	2.15876
16822254	---	0.0183347	0.105916	2.15876
16950181	---	0.0183347	0.105916	2.15876
17091901	---	0.0183347	0.105916	2.15876
16679897	---	0.0183347	0.105916	2.15876
16699572	---	0.0183347	0.105916	2.15876
16733806	---	0.0183347	0.105916	2.15876
16866392	---	0.0183347	0.105916	2.15876
16979334	---	0.0183347	0.105916	2.15876
17122920	---	0.0183806	0.105916	2.36353
16697166	EDEM3	0.0183995	0.105916	2.56582
16854268	NPC1	0.0184099	0.105916	2.03413
16744686	---	0.0184491	0.105916	9.08002
16879061	---	0.018456	0.105916	2.00469
16687487	TMEM59	0.018474	0.105916	4.65526
16790262	---	0.0185013	0.105916	16.9628
16654561	---	0.0185035	0.105916	2.50607
16855176	---	0.0185087	0.105916	2.52719
17120006	---	0.0185201	0.105916	2.05253
16653589	---	0.0185249	0.105916	2.32412
16823098	---	0.0185575	0.105916	4.06964
17016205	C6orf62	0.0186505	0.105916	2.42217
17046347	OTTHUMG00000156089	0.0187679	0.105916	2.05544
17095336	---	0.0187708	0.105916	2.63668
16999582	---	0.0188107	0.105916	3.41181
17120788	---	0.0188217	0.105916	2.10599
16795192	SPTLC2	0.0188611	0.105916	2.0858
16839495	---	0.0189497	0.105916	2.14211
17059119	SEMA3C	0.018993	0.105916	4.02173
16767794	OSBPL8	0.0190004	0.105916	3.04388
16992341	---	0.0190468	0.105916	2.14509
16920277	ADNP	0.0190527	0.105916	2.04201
16986552	BHMT2	0.0190755	0.105916	2.22408
16912939	MIR644A	0.0190835	0.105916	5.15866
16774162	NHLRC3	0.0191159	0.105916	2.80303
16915220	RAB22A	0.0191487	0.105916	2.01374
16810612	SPG21	0.0192986	0.105916	2.09313
16654879	---	0.0193437	0.105916	2.42559
16653683	---	0.0193557	0.105916	2.84625
17123694	---	0.019399	0.105916	2.903
16684385	SNORD103A	0.0194416	0.105916	2.08776
16684387	SNORD103A	0.0194416	0.105916	2.08776
16855182	SNORD58A	0.0194455	0.105916	2.14662
16855183	---	0.0194455	0.105916	2.14662
17106102	COL4A5	0.0194464	0.105916	2.5376
16654885	---	0.0194561	0.105916	2.4798
16973753	ZFYVE28	0.0194737	0.105916	2.12494
16934587	---	0.0194815	0.105916	2.61713
16779085	RCBTB1	0.0195044	0.105916	3.39258
16793559	DHRS7	0.0195209	0.105916	2.20628
16798144	SNORD116-3	0.0195473	0.105916	3.63782
16798154	SNORD116-3	0.0195473	0.105916	3.63782
17044437	---	0.0195768	0.105916	2.11484
17094855	ABHD17B	0.0196089	0.105916	2.08738	✓
17121088	---	0.0196428	0.105916	2.67164
17120858	---	0.0196458	0.105916	4.54575
16676183	ATP2B4	0.0197671	0.105916	3.00307
16889741	---	0.0198298	0.105916	3.05512
16767142	TMBIM4	0.0198327	0.105916	3.16159
17069877	---	0.019882	0.105916	2.0988
16711446	---	0.0199325	0.105916	2.75133
16798152	SNORD116-8	0.0199339	0.105916	3.66144
16654421	---	0.0199405	0.105916	2.1477
16715112	SAR1A	0.0199421	0.105916	2.20938
17123316	---	0.0199631	0.105916	4.10385
16785952	PCNX	0.0200497	0.105916	2.39502
17018396	---	0.0200533	0.105916	2.49702
16793455	---	0.0200845	0.105916	2.00899
17068627	---	0.0201107	0.105916	2.30498
16656013	---	0.0201316	0.105916	2.54975
16788659	SNORD114-12	0.0201513	0.105916	2.73645
17094494	---	0.0201603	0.105916	2.58667
16651361	---	0.0201608	0.105916	3.60176
17081158	---	0.0201645	0.105916	2.09337
16763540	SLC38A2	0.020204	0.105916	2.00389
17124988	---	0.0202724	0.105916	3.16013
16840691	---	0.0203151	0.105916	2.6246
16693646	---	0.0203389	0.105916	2.3601
16822913	RPS2	0.0203728	0.105916	2.29537		✓
16966932	---	0.0203975	0.105916	3.1942
16938763	PDCD6IP	0.0204033	0.105916	2.25225
17121466	---	0.0204317	0.105916	2.21228
16715269	SPOCK2	0.0204408	0.105916	2.11582
16892112	---	0.0204513	0.105916	3.25821
16650587	---	0.0204557	0.105916	2.09859
16660876	---	0.0204643	0.105916	2.31804
16696612	---	0.0204801	0.105916	2.61456
17118734	---	0.0204801	0.105916	2.61456
16851309	GREB1L	0.0204844	0.105916	2.55221
16776052	TM9SF2	0.020512	0.105916	2.44055
17063534	---	0.0205181	0.105916	2.09785
16655041	---	0.0206268	0.105916	6.9612
16955442	ARF4	0.020634	0.105916	2.26492
16651211	---	0.0206408	0.105916	2.13925
17008534	TOMM6	0.0206958	0.105916	2.54577
16956954	---	0.0207218	0.105916	2.35446
16668916	---	0.020763	0.105916	2.13377
16654641	---	0.0207961	0.105916	7.24053
16653809	---	0.0207991	0.105916	2.34193
17118826	---	0.0208266	0.105916	3.10798
16699507	SNORA36B	0.0209517	0.105916	4.63433
17093373	SNORD121A	0.0209535	0.105916	2.8886
16854660	---	0.020989	0.105916	2.20125
16856203	BSG	0.0209918	0.105916	2.35615
16790233	HNRNPC	0.0210555	0.105916	2.48729
17046640	TPST1	0.0210894	0.105916	2.77701
16855504	---	0.0210904	0.105916	2.67739
16788657	SNORD114-11	0.0210913	0.105916	2.11947
16757710	PEBP1	0.0212653	0.105916	2.05113
16654681	---	0.0212763	0.105916	2.25124
16715133	PPA1	0.0212899	0.105916	3.6296
17071188	MTDH	0.0212917	0.105916	2.08075
16651347	---	0.0212929	0.105916	3.36485
16781352	---	0.0212979	0.105916	2.34476
16922396	SLC5A3	0.021324	0.105916	2.48867
17095323	---	0.0213801	0.105916	2.34437
16956661	CLDND1	0.0214133	0.105916	2.28583
16867224	---	0.0214151	0.105916	2.76783
17121126	---	0.0214584	0.105916	2.01687
16969344	CISD2	0.0214606	0.105916	2.17206
17118394	OTTHUMG00000019603	0.0215044	0.105916	3.11206
16780917	IRS2	0.0216117	0.105916	3.31138
17124696	---	0.0216197	0.105916	2.91866
17118818	---	0.0216218	0.105916	5.5709
17025297	TCP1	0.0216525	0.105916	2.16308
16753465	XPOT	0.0216617	0.105916	2.38499
17120874	---	0.021671	0.105916	2.0835
16650309	---	0.0217397	0.105916	2.12808
16711447	---	0.0217427	0.105916	3.8075
16711280	KLF6	0.0217429	0.105916	3.79088
16999072	---	0.0219154	0.105916	2.17487
16808326	PPIP5K1	0.0219173	0.105916	-2.00462
16804333	AKAP13	0.0219313	0.105916	2.07391
16651655	---	0.0219455	0.105916	2.46951
17097308	PTBP3	0.0219819	0.105916	2.06435
17095899	ECM2	0.0219933	0.105916	2.69402
17123390	---	0.0220208	0.105916	2.83979
16913378	RPN2	0.0221093	0.105916	2.22494
17101854	---	0.0221375	0.105916	3.25697
17024285	CITED2	0.0221758	0.105916	3.43392		✓
16821691	---	0.0222296	0.105916	2.06663
16651433	---	0.0222639	0.105916	2.79513
16654773	---	0.0222804	0.105916	2.87943
17113980	SMARCA1	0.0223277	0.105916	2.06725	✓
16968680	SPP1	0.0223309	0.105916	5.08006		✓
16745154	---	0.0223397	0.105916	2.36121
17122298	---	0.0223481	0.105916	13.3266
16892039	PSMD1	0.0223493	0.105916	2.077
16732676	UBASH3B	0.0223929	0.105916	2.1703	✓
17118774	---	0.0224494	0.105916	2.46752
16654881	---	0.0224867	0.105916	2.66401
16712274	---	0.0225043	0.105916	3.82556
16948209	PIK3CA	0.0225068	0.105916	2.0308
16972480	CEP44	0.0225185	0.105916	2.21014
16864163	---	0.0225818	0.105916	2.59911
16666013	SRSF11	0.0226588	0.105916	2.07966
16850595	EMILIN2	0.0227613	0.105916	5.5346
16916559	SNORD119	0.0228449	0.105916	2.23809
16685076	SFPQ	0.022849	0.105916	2.2335
16654647	---	0.0228669	0.105916	7.51454
16911463	BTBD3	0.0228943	0.105916	4.58021
16687875	JUN	0.0229596	0.105916	6.3965
16852771	---	0.0230171	0.105916	2.78991
16795394	SEL1L	0.0230231	0.105916	2.74998
16984755	---	0.0230277	0.105916	3.19428
17119418	---	0.0230277	0.105916	3.19428
16654961	---	0.0230653	0.105916	2.26205
17101677	MOSPD2	0.0230827	0.105916	2.79235
16775856	DNAJC3	0.023147	0.105916	2.32341
16697243	---	0.0231941	0.105916	2.06293
16753779	RAP1B	0.0232575	0.105916	2.19471
16987720	PPIP5K2	0.0232643	0.105916	2.0152	✓
17105047	PGK1	0.0232672	0.105916	2.21945
16826243	ITFG1	0.0232811	0.105916	2.8014
16906000	SESTD1	0.0233159	0.105916	3.11257		✓
17122534	---	0.0233791	0.105916	10.9144
16798138	SNORD116-2	0.0233853	0.105916	2.89161
16782187	MMP14	0.0233861	0.105916	3.90614
16897313	CALM2	0.0233935	0.105916	2.39642		✓
16924207	HSPA13	0.023469	0.105916	2.2866
16650371	---	0.0235269	0.105916	2.11917
16994272	SEMA5A	0.0236311	0.105916	2.67926
16877555	RHOB	0.0236571	0.105916	5.57173
16689869	F3	0.0236854	0.105916	2.89955
16966645	---	0.023689	0.105916	2.56826
17100991	---	0.023689	0.105916	2.56826
17120990	---	0.0236948	0.105916	3.55972
16801789	TPM1	0.0237535	0.105916	2.21943		✓
16798146	SNORD116-5	0.0237536	0.105916	3.41725
16798150	SNORD116-5	0.0237536	0.105916	3.41725
16759200	---	0.0238075	0.105916	2.20763
16798148	SNORD116-6	0.0238268	0.105916	2.83136
16719644	BNIP3	0.0238282	0.105916	2.39847
16965708	---	0.0238989	0.105916	4.48128
16724031	EXT2	0.0239313	0.105916	2.58846
17028037	C6orf48	0.0239687	0.105916	2.29648
16745563	CLMP	0.0240611	0.105916	3.59468
16993409	---	0.0240984	0.105916	2.80771
16652865	---	0.0241993	0.105916	2.02212
16722252	FAR1	0.0242465	0.105916	2.0628
16817090	RBBP6	0.0242792	0.105916	2.32733
16974224	MIR548I1	0.0242904	0.105916	7.18776
17015388	SSR1	0.0243083	0.105916	2.00108
16880001	STON1-GTF2A1L	0.0243387	0.105916	3.16376
16766260	ATP5B	0.0243392	0.105916	2.44799
17116200	USP9Y	0.0243398	0.105916	2.46569
16983456	---	0.0243516	0.105916	2.67132
16994969	MTMR12	0.0243758	0.105916	2.85448
16653725	---	0.0243808	0.105916	2.21765
16654639	---	0.0243873	0.105916	7.8902
16990133	---	0.0243881	0.105916	2.06434
16787114	---	0.0244367	0.105916	2.58059
16770100	VPS29	0.0244423	0.105916	2.71971
16847199	---	0.0244522	0.105916	5.96533
16888367	DNAJC10	0.0244689	0.105916	2.18982
16731492	REXO2	0.0245577	0.105916	2.55298
16934590	---	0.0245832	0.105916	2.10817
16670383	HIST2H2AA4	0.0246355	0.105916	2.05101
17116410	EIF1AY	0.0246424	0.105916	2.19355
16881838	HK2	0.0246473	0.105916	2.13375
16741547	---	0.0246482	0.105916	2.07671
17068617	---	0.0246634	0.105916	2.40132
16985353	ERBB2IP	0.0246774	0.105916	3.65468
16854486	DSC2	0.0247095	0.105916	2.01139
17023799	SLC2A12	0.0247222	0.105916	5.23382
16811816	PTPN9	0.0248023	0.105916	2.15004
16981219	DDX60	0.0248122	0.105916	2.32702
17022356	---	0.0248156	0.105916	2.10438
16877147	---	0.0248456	0.105916	2.14286
16711452	---	0.0249127	0.105916	2.37777
16657177	---	0.0249253	0.105916	2.09183
16735830	---	0.0249541	0.105916	3.54362
16855503	---	0.0249706	0.105916	2.70769
17036745	---	0.0249842	0.105916	2.16903
17039540	---	0.0249842	0.105916	2.16903
17042023	---	0.0249842	0.105916	2.16903
17124454	---	0.0249845	0.105916	2.90364
17121892	---	0.0250163	0.105916	3.31007
17095342	---	0.0250319	0.105916	2.86947
16651967	---	0.0250555	0.105916	3.80084
16652631	---	0.0250555	0.105916	3.80084
16744688	---	0.0250874	0.105916	3.0072
17119086	---	0.0251089	0.105916	2.82119
17120864	---	0.0251471	0.105916	4.4861
17121380	---	0.0251569	0.105916	2.23113
17009760	FAM83B	0.0251777	0.105916	2.2469
16759218	GPR133	0.0252546	0.105916	3.19782
17076009	TMEM66	0.0252571	0.105916	4.0455
16652299	---	0.0252892	0.105916	2.90434
16654695	---	0.0253533	0.105916	2.96667
16698234	FMOD	0.0253805	0.105916	2.35207
16811437	HEXA	0.0254187	0.105916	2.23799
17125574	---	0.0254726	0.105916	2.91512
16674927	RGL1	0.0254936	0.105916	2.64426
17124688	---	0.0255265	0.105916	2.45649
16767052	GNS	0.0255272	0.105916	3.07892
17117867	---	0.0255425	0.105916	2.22737
17012783	---	0.0255959	0.105916	2.68064
17037670	HLA-A	0.0256632	0.105916	4.47926
16908037	FN1	0.0256749	0.105916	3.15132
16660673	RPL11	0.0256751	0.105916	2.01095
16961037	SCARNA7	0.0257418	0.105916	2.45172
16951247	ANKRD28	0.025765	0.105916	2.162
16946393	RASA2	0.0257928	0.105916	2.03373
16883647	IL1R1	0.0258313	0.105916	6.57287
16834179	EIF1	0.0258557	0.105916	2.12438
16777460	PARP4	0.0258988	0.105916	4.4989
16980918	CTSO	0.0259211	0.105916	2.51847
17118329	---	0.0259467	0.105916	2.98703
17121378	---	0.0259582	0.105916	2.04064
16696504	GAS5	0.0260153	0.105916	2.02597
16869291	SNORD41	0.0260205	0.105916	7.41389
17115971	---	0.0260283	0.105916	2.05095
16880122	SPTBN1	0.0260378	0.105916	2.49095
16995835	---	0.0260921	0.105916	2.37602
16970074	SNORA24	0.026127	0.105916	3.21261
17118690	---	0.0261429	0.105916	2.16793
16871467	HSPB6	0.0262005	0.105916	7.6421
16752007	---	0.0262092	0.105916	3.35164
16951140	MIR548I1	0.0262408	0.105916	6.8647
16832566	SNORD42A	0.026278	0.105916	2.11334
16700888	NID1	0.0264106	0.105916	6.89688
16825463	---	0.0264216	0.105916	2.2833
16825533	---	0.0264216	0.105916	2.2833
16825751	---	0.0264216	0.105916	2.2833
16729217	OTTHUMG00000165321	0.0264402	0.105916	2.14707
17017188	---	0.0264486	0.105916	2.027
16676764	CD55	0.026456	0.105916	2.63194
16873645	SNAR-E	0.0265099	0.105916	2.01788
17119138	---	0.0265099	0.105916	2.01788
17119142	---	0.0265099	0.105916	2.01788
16727217	---	0.0265234	0.105916	-2.06303
17095334	---	0.0265531	0.105916	2.0337
17118277	RPL41	0.0265739	0.105916	3.36265
17118792	---	0.0265862	0.105916	2.16705
16862439	AXL	0.0266018	0.105916	3.03854
17109326	TMEM27	0.0266269	0.105916	4.6208
16809913	---	0.0266271	0.105916	3.10258
16743338	TAF1D	0.0266284	0.105916	2.158
16819450	RSPRY1	0.0267144	0.105916	2.20029
16975345	PDS5A	0.0267217	0.105916	2.02172
17094496	---	0.0267506	0.105916	2.48402
16809457	MYO5A	0.0267683	0.105916	2.22489
16828525	---	0.0268492	0.105916	4.88937
17118930	---	0.0268694	0.105916	2.41263
16847824	---	0.0269069	0.105916	6.38533
16792859	PYGL	0.026977	0.105916	2.06524
16848721	ATP5H	0.0270182	0.105916	2.83816	✓
17119106	---	0.0270354	0.105916	3.44855
16659505	---	0.0271237	0.105916	2.52529
17032027	---	0.0271748	0.105916	2.14609
16798206	SNORD116-20	0.0272218	0.105916	2.07685
16867915	INSR	0.0272856	0.105916	2.13873
17022996	ROS1	0.0274253	0.105916	2.94934
17124130	---	0.027531	0.105916	3.00237
16869350	DNASE2	0.0275382	0.105916	2.36455
17123388	---	0.0275639	0.105916	2.67027
16993412	---	0.0275859	0.105916	4.48616
17019805	TNFRSF21	0.0276018	0.105916	2.17747		✓
16764704	---	0.0277262	0.105916	3.90298
17034497	---	0.0277461	0.105916	2.17805
17120902	---	0.027764	0.105916	-2.14853
16722400	---	0.0277822	0.105916	3.09242
16889734	---	0.0277854	0.105916	2.20735
17125566	---	0.0277921	0.105916	3.29603
16975310	UGDH	0.0277937	0.105916	5.4243		✓
16876667	---	0.0278118	0.105916	2.58015
16847820	DDX5	0.0278419	0.105916	2.26233
16658655	SPSB1	0.0278795	0.105916	2.24172
16934239	---	0.0279331	0.105916	3.19858
16949873	---	0.0279342	0.105916	2.09989
16669481	---	0.0280025	0.105916	3.14245
16691852	---	0.0280025	0.105916	3.14245
17101025	---	0.0280025	0.105916	3.14245
16805190	---	0.0280097	0.105916	3.02308
16735816	---	0.0280147	0.105916	2.07325
17122058	---	0.028046	0.105916	3.2476
17039299	---	0.028066	0.105916	3.63266
16653119	---	0.0280779	0.105916	2.24204
17123766	---	0.0281889	0.105916	3.29508
16850896	TWSG1	0.0282014	0.105916	3.02027
16734313	CTSD	0.0282042	0.105916	3.14909
17123306	---	0.0282468	0.105916	2.55875
16655313	---	0.0282632	0.105916	2.2138
17000520	SNORD63	0.0283202	0.105916	2.05607
16987773	OTTHUMG00000162778	0.0283204	0.105916	2.17053
16889704	---	0.0283207	0.105916	2.14051
16902064	SLC35F5	0.0283331	0.105916	2.06522
16758618	---	0.0284733	0.105916	4.34171
16651933	---	0.0284753	0.105916	2.32404
16652597	---	0.0284753	0.105916	2.32404
16805594	MEF2A	0.0284893	0.105916	2.13596
16651623	---	0.0284916	0.105916	2.33229
17125568	---	0.0284992	0.105916	3.3389
16769207	CCDC53	0.028502	0.105916	2.10048
17032882	HLA-A	0.0285075	0.105916	2.50142
16905371	KIAA1715	0.0285213	0.105916	3.0224
16810884	---	0.028532	0.105916	2.542
16887179	CERS6	0.0285417	0.105916	3.57257
17046524	---	0.0285419	0.105916	3.23641
16693645	---	0.0285446	0.105916	2.51432
17050591	MET	0.0285797	0.105916	2.05659
16800680	SQRDL	0.0286242	0.105916	3.32698
17044427	---	0.0286258	0.105916	2.27016
16652995	---	0.0286753	0.105916	2.98598
17019208	MRPS10	0.0289189	0.105916	2.11762
17068541	VDAC3	0.0289295	0.105916	2.27432
16975306	---	0.0289669	0.105916	4.65668
17075731	CLU	0.0290079	0.105916	2.39915
16659251	VPS13D	0.0290231	0.105916	2.01686
16935798	SCUBE1	0.029031	0.105916	2.48354
17085760	MAMDC2	0.0290401	0.105916	2.25398
16769159	GNPTAB	0.0290565	0.105916	2.02798
16855177	---	0.0290695	0.105916	2.62021
16693643	---	0.0291057	0.105916	3.51882
16779958	EDNRB	0.0291401	0.105916	5.87218
16680258	MXRA8	0.0291886	0.105916	2.04026
16882142	TMSB10	0.0291928	0.105916	2.57978
16816895	---	0.0292299	0.105916	2.24722
16824899	---	0.0292299	0.105916	2.24722
16824980	---	0.0292299	0.105916	2.24722
17072162	COL14A1	0.029244	0.105916	3.99238
16794257	---	0.0292844	0.105916	2.89392
16716983	TM9SF3	0.0293253	0.105916	2.19402
16999584	---	0.0293293	0.105916	4.47165
16800105	---	0.0293536	0.105916	2.05615
16855172	---	0.029397	0.105916	2.7821
17059628	CYP51A1	0.0294188	0.105916	2.56218
16676893	CD46	0.0294301	0.105916	2.15169
16758615	---	0.0295016	0.105938	4.15796
16788661	SNORD114-13	0.0295297	0.105994	2.23659
16651577	---	0.0296641	0.106144	2.40431
16771466	---	0.0297579	0.106176	2.14674
16684080	IFI6	0.0297675	0.106176	7.40438
16748205	CLEC2D	0.0297772	0.106176	3.18459
16651821	---	0.0298051	0.106187	2.09872
16716507	PPP1R3C	0.0298407	0.106191	2.2677
16725908	SNORA57	0.0299144	0.106205	2.783
17126192	---	0.0299605	0.106205	2.10626
16739208	FTH1	0.0300684	0.106205	2.21094
16706257	---	0.0300994	0.106205	3.01213
16955994	FAM19A4	0.0301339	0.106205	2.10937
17123308	---	0.0301486	0.106205	2.8359
17065933	---	0.0301701	0.106205	2.07954
16656639	---	0.03018	0.106205	2.88367
16693272	S100A10	0.0302145	0.106205	2.56329		✓
17063480	PARP12	0.0302266	0.106205	2.41204
17120870	---	0.0302507	0.106205	2.05334
16887589	CYBRD1	0.0302805	0.106205	2.56686
17089113	---	0.0302853	0.106205	10.2244
16900800	---	0.0303118	0.106205	2.07929
16815704	OTTHUMG00000170520	0.0303234	0.106205	2.31835
17059771	SAMD9	0.0303753	0.106205	6.37244
16818927	CHD9	0.0304297	0.106205	2.10167
17027443	HLA-E	0.0304354	0.106205	3.32018
17030288	HLA-E	0.0304354	0.106205	3.32018
17037774	HLA-E	0.0304354	0.106205	3.32018
17040488	HLA-E	0.0304354	0.106205	3.32018
16852369	SMAD4	0.0304799	0.106205	2.00642
16977251	ANTXR2	0.0305098	0.106205	3.36287
16838101	SNORD1B	0.0305313	0.106205	3.8072
16737102	---	0.030533	0.106205	2.41473
16656569	---	0.0306046	0.106205	2.01681
17120888	---	0.0306264	0.106205	2.72546
16883690	IL1RL1	0.0306319	0.106205	16.4122
16769738	---	0.030638	0.106205	2.20908
16977094	SCARB2	0.0306699	0.106205	2.39189
16900453	---	0.0307152	0.106205	5.97789
16702767	VIM	0.0307222	0.106205	5.39665
16815711	---	0.0307369	0.106205	2.03651
17061881	DOCK4	0.0307424	0.106205	2.31316
16830573	SNORA48	0.0307874	0.106205	5.48691
16947026	AADACL2	0.0308193	0.106205	3.09223
16983373	FAM105A	0.0308251	0.106205	7.62684
16938724	FBXL2	0.0308312	0.106205	2.07797
16847832	---	0.030838	0.106211	2.20134
16788574	SNORD113-2	0.0308994	0.106226	2.09384
16914745	SNORD12	0.0310797	0.106359	2.8821
16934340	---	0.0311009	0.106359	8.94283
17024374	FUCA2	0.0312135	0.106359	2.35354
17046545	---	0.0312727	0.106359	3.47519
16733435	APLP2	0.0312994	0.106359	2.63455
17044007	---	0.0313185	0.106359	5.29804
17098411	HSPA5	0.0313785	0.106359	2.29425
17012313	NCOA7	0.0314183	0.106359	2.22707
16816174	---	0.0314408	0.106359	2.12865
16816369	---	0.0314408	0.106359	2.12865
16824125	---	0.0314408	0.106359	2.12865
16824347	---	0.0314408	0.106359	2.12865
16654613	---	0.0314809	0.106359	2.13153
17112316	MAGT1	0.0314911	0.106359	2.88989
16906534	STAT1	0.0314942	0.106359	3.13231
16968735	HERC6	0.0315448	0.106359	2.62209
16970801	---	0.0315637	0.106359	2.1709
16861380	CAPNS1	0.0315673	0.106359	2.38299
16861997	ZFP36	0.0315754	0.106359	3.34196
16992463	---	0.0317247	0.106556	3.48679
17009233	---	0.0317553	0.106556	3.0404
16674151	PAPPA2	0.031779	0.106556	2.09726
16993397	CANX	0.0318492	0.106573	2.17319
17013784	C6orf211	0.0318504	0.106573	2.96779
16660906	TMEM50A	0.031857	0.106573	2.02417
17117613	ANKRD10	0.0318643	0.10658	3.69535
16682989	ECE1	0.0318779	0.106599	2.33104
17126186	---	0.0318804	0.106599	2.0135
16849556	TIMP2	0.0319077	0.106602	2.14844
16856803	GADD45B	0.0319544	0.106602	2.13551
16768541	---	0.0319918	0.106648	2.1403
16855180	SNORD58C	0.0320087	0.106648	2.91439
16855181	---	0.0320087	0.106648	2.91439
16951795	---	0.0320633	0.106648	2.47457
16834091	IGFBP4	0.0320786	0.106648	11.251
16775498	OTTHUMG00000017094	0.0321512	0.106648	4.73049
16790469	---	0.0321553	0.106648	6.20998
17005564	HIST1H2AC	0.0322245	0.106648	2.00377
16655009	---	0.0322276	0.106648	2.20513
16996969	---	0.0323588	0.106662	4.61147
17045303	STARD3NL	0.0323732	0.106662	2.12303
16808974	COPS2	0.0323771	0.106662	2.36944
16992314	---	0.0324147	0.106662	2.16026
16889717	---	0.032488	0.106662	2.28059
16712272	VIM-AS1	0.0324959	0.106662	2.25752
17006261	HLA-E	0.0325444	0.106662	3.22446
17032993	HLA-E	0.0325444	0.106662	3.22446
17035115	HLA-E	0.0325444	0.106662	3.22446
16938562	TGFBR2	0.0325738	0.106662	2.02113
16896442	EIF2AK2	0.0326352	0.106662	2.06445
16861193	PSENEN	0.0326694	0.106662	2.17238
17125550	---	0.0326838	0.106662	2.10432
17028326	HLA-DQA1	0.0327028	0.106662	2.25966
17012125	---	0.0327722	0.106662	2.07889
16675301	RGS1	0.0327818	0.106662	4.90243
17092742	---	0.0328028	0.106662	2.42807
16946173	ESYT3	0.0328203	0.106662	2.14616
17030188	HLA-A	0.0328793	0.106662	4.54367
17041800	---	0.0329285	0.106662	3.41807
16653503	---	0.03296	0.106662	2.00475
16678317	---	0.0329694	0.106662	2.16401
17116977	UTY	0.0329705	0.106662	2.60126
16771555	---	0.0330173	0.106681	-2.3402
16894361	YWHAQ	0.0330247	0.106681	2.55282
16881031	ANTXR1	0.0330646	0.106681	7.03751
16983765	NPR3	0.0330655	0.106681	13.4204
16857916	---	0.0331228	0.106748	2.11514
16659501	---	0.0331742	0.106757	2.46002
16731068	LAYN	0.0331975	0.106757	2.05113
16856760	---	0.0332651	0.106757	3.7539
16685702	SNORA55	0.0332804	0.106757	3.20314
16819064	MMP2	0.0332994	0.106757	21.3489
16885317	---	0.0333738	0.106764	2.26532
16839489	---	0.0334083	0.106764	2.37725
16885078	---	0.0335066	0.106764	2.01192
16707452	---	0.0335613	0.106764	2.29433
17068349	C8orf4	0.0336272	0.106764	2.00944
17034254	---	0.0336309	0.106764	3.80821
16655989	---	0.0336546	0.106764	2.37505
17102129	SAT1	0.0336683	0.106764	2.03239
17018387	---	0.0338174	0.106764	2.09862
16755530	---	0.0338258	0.106764	3.68828
16894359	---	0.0338806	0.106764	2.25659
16954063	---	0.0338946	0.106764	5.30813
16839506	---	0.0339081	0.106764	2.07038
16780893	---	0.0339492	0.106764	2.09039
16946513	TRPC1	0.0339537	0.106764	2.13053
17110315	NDP	0.033961	0.106764	11.6879
16670401	HIST2H2AC	0.0340557	0.10682	2.37229
16793096	DDHD1	0.0340925	0.106832	4.43384
16767306	OTTHUMG00000169139	0.0341432	0.10684	2.04856
16847838	---	0.0341914	0.106859	3.31268
16786475	FCF1	0.034328	0.106892	2.05992
17019516	MRPS18A	0.0343443	0.106892	2.47214
16971429	---	0.0345384	0.106899	3.2909
16966809	PDGFRA	0.0345462	0.106899	3.32392
16989380	TXNDC15	0.0346162	0.106903	2.47866
17057422	SNORA9	0.0346327	0.106903	3.01671
16780909	---	0.0346428	0.106903	4.01046
16886919	PSMD14	0.0346528	0.106906	2.027
16873997	---	0.0346851	0.106918	2.04766
16770449	---	0.0347035	0.106918	2.64453
16651237	---	0.0347416	0.10695	2.87037
16954057	---	0.0348533	0.107152	2.2277
16788691	SNORD114-25	0.034884	0.107191	5.3763
17121622	---	0.0349692	0.107271	2.21454
17060287	CYP3A5	0.0349946	0.107271	68.1057
16721732	SNORA45	0.0350329	0.107271	2.27332
16786587	FOS	0.0350423	0.107271	2.07377
16778392	FOXO1	0.0350747	0.107271	2.45786
16771497	---	0.0350983	0.107271	2.23866
17011593	FIG4	0.0351215	0.107271	2.40656
16842266	MFAP4	0.0351531	0.107278	7.62908		✓
16654067	---	0.0353107	0.107374	2.02788
17024172	LOC100130476	0.0353679	0.10741	2.33559
16970404	FGF2	0.0353765	0.10741	4.92943
16656813	---	0.0353881	0.10741	2.00518
17012262	RNF217	0.0353951	0.10741	2.09497
16966725	---	0.0353962	0.10741	2.43638
16861392	---	0.0354297	0.107431	5.92027
17071440	---	0.0354607	0.107437	2.62638
16877172	GREB1	0.0354843	0.107437	33.3325
16653853	---	0.0356443	0.107507	2.57289
16986913	VCAN	0.0357455	0.107546	28.0606
17121624	---	0.0357695	0.107546	2.21998
17022333	OSTM1	0.03578	0.107546	2.1647
17063536	SLC37A3	0.0357869	0.107546	2.38207
16686980	---	0.035811	0.107546	2.55181
16654655	---	0.0358113	0.107546	3.71857
16824572	GPRC5B	0.0358188	0.107546	7.69716
16939558	CTNNB1	0.0358194	0.107546	2.15981
16653827	---	0.0358278	0.107546	2.34752
16664445	CMPK1	0.0359065	0.107546	2.23133
16861389	---	0.0359099	0.107546	3.03614
16813038	MFGE8	0.0359532	0.107546	2.75772
16850923	RAB31	0.0360566	0.107557	8.00169		✓
16904270	---	0.0361535	0.107557	5.1386
16985518	PIK3R1	0.0361931	0.107557	2.61615
16671874	SYT11	0.0362015	0.107557	3.4749	✓
16656575	---	0.0362054	0.107557	2.25309
16651601	---	0.0362358	0.107557	2.01861
16792499	---	0.0363081	0.107557	2.45456
16973203	---	0.0363471	0.107557	2.06777
16685036	ZMYM6NB	0.0363491	0.107557	2.20907
16743342	TAF1D	0.0363813	0.107557	2.55978
17035049	HLA-A	0.0365203	0.107557	4.04687
16703036	PLXDC2	0.0366531	0.107557	3.06467
16735823	---	0.0366592	0.107557	2.16853
16773428	---	0.0367268	0.107557	9.07556
16917400	KIF16B	0.0367311	0.107557	2.02462
16693651	---	0.0367836	0.10757	2.8719
16958124	PARP9	0.0368645	0.10757	2.10178
16911108	SMOX	0.0368828	0.10757	3.42293
16729548	RPS28	0.0368867	0.10757	2.50997	✓
16953121	SNORD13P3	0.0368981	0.10757	2.35907
17119224	---	0.0369343	0.10757	2.81609
16810962	---	0.0369621	0.10757	2.31914
17125796	---	0.0370297	0.10757	2.14905
17125800	---	0.0370297	0.10757	2.14905
17125894	---	0.0370297	0.10757	2.14905
17122504	---	0.0371309	0.10761	2.79481
16761212	CLEC2B	0.0371811	0.107621	2.69726
16980160	INPP4B	0.0372342	0.107642	2.0074
16899764	ST3GAL5	0.0372622	0.107646	2.51292
16778713	---	0.0373298	0.107768	4.08502
16705493	KIAA1279	0.03738	0.107828	2.00291
16653229	---	0.0373849	0.107828	2.09468
17122400	---	0.037419	0.107874	-4.20966
16843929	---	0.0374457	0.107874	3.82838
17032957	HLA-L	0.0374951	0.107874	3.12324
16958972	SNORA7B	0.0375075	0.107874	2.15963
16943336	TMEM45A	0.0375692	0.107874	10.474
16847822	---	0.0377738	0.107874	2.08429
17075789	SCARA5	0.0377778	0.107874	6.22774
16768391	EPYC	0.0378682	0.107874	4.03693
16787314	TTC8	0.0378736	0.107874	3.6698
16715476	ANXA7	0.0379031	0.107874	2.26223
16978624	---	0.0379096	0.107874	2.3488
17017217	---	0.0379142	0.107874	2.22175
16889346	BZW1	0.0379322	0.107874	2.41738
16654875	---	0.0380076	0.107874	2.45136
16919156	---	0.0380505	0.107874	2.53889
17066065	SLC7A2	0.0381331	0.107874	2.30455		✓
16651013	---	0.0382197	0.107874	2.04666
16778715	TPT1	0.0382335	0.107874	2.69548
16924620	ADAMTS5	0.0383075	0.107874	5.78689		✓
16944724	DIRC2	0.0383324	0.107874	2.56124
16748196	LOC374443	0.0384519	0.107941	3.63553
16798198	SNORD116-17	0.0385236	0.107978	2.25349
16798202	SNORD116-17	0.0385236	0.107978	2.25349
16766283	PTGES3	0.0385483	0.107978	2.07452
16880814	MEIS1	0.0386148	0.108008	2.09492
16971422	---	0.0386402	0.108008	2.86274
16781080	ANKRD10-IT1	0.0387139	0.108008	2.77792
16809880	ADAM10	0.03872	0.108008	2.12651
16919225	SNORA71A	0.0387737	0.108008	2.51943
16954606	---	0.0388432	0.108011	2.00964
16700456	FAM89A	0.0388778	0.108011	3.22501
17117752	---	0.0389538	0.108011	25.7069
16992460	---	0.0389716	0.108013	4.44127
17120696	---	0.0391128	0.108069	3.0637
16692846	CTSK	0.0391207	0.108069	13.3278
16770446	---	0.0391593	0.108069	14.8683
16958864	RPN1	0.0392918	0.108069	2.26051
17019728	PLA2G7	0.0393482	0.108069	5.60175		✓
16904152	PLA2R1	0.0394556	0.108069	3.86852
16914952	---	0.0395469	0.108069	2.16085
16693530	---	0.039553	0.108069	2.16652
16890675	IGFBP2	0.0395841	0.108069	4.12431
17123212	---	0.0395854	0.108069	2.07925
16788681	SNORD114-20	0.0396605	0.108069	4.61485
17122506	---	0.0396668	0.108069	2.15067
16674521	QSOX1	0.0397148	0.108069	2.32393
17122858	---	0.039723	0.108069	2.01223
17118802	---	0.0397863	0.108069	2.02743
17012148	GJA1	0.0398183	0.108069	20.7705		✓
16651137	---	0.0398808	0.108069	5.43485
16760868	SLC2A3	0.0400369	0.108069	2.26084
17122482	---	0.0401901	0.108095	2.29909
16889714	---	0.0402676	0.108095	2.00415
16873528	---	0.040332	0.108095	2.05647
16656589	---	0.0403454	0.108095	2.60678
17017979	TAP1	0.0403863	0.108095	2.11626
17027144	---	0.0403863	0.108095	2.11626
17029788	---	0.0403863	0.108095	2.11626
17032476	---	0.0403863	0.108095	2.11626
17034791	---	0.0403863	0.108095	2.11626
17037271	---	0.0403863	0.108095	2.11626
17039977	---	0.0403863	0.108095	2.11626
16735303	LOC283299	0.0404226	0.108095	2.02868
16683871	---	0.040501	0.108095	2.33101
16878947	LTBP1	0.0405812	0.108095	3.38065
16773379	ATP8A2	0.0406156	0.108109	5.91045
16918939	---	0.040647	0.108117	2.14008
16962911	LRRC15	0.0406619	0.108117	20.5218
16916605	CPXM1	0.0407233	0.108117	12.9265
16830577	CD68	0.0407334	0.108117	28.678
16816702	---	0.0408086	0.108155	2.14037
16663808	---	0.0408337	0.108155	2.95288
16735822	---	0.0409146	0.10822	2.86915
16651591	---	0.0410023	0.10822	-2.12673
16784381	LGALS3	0.0410757	0.108259	3.90894		✓
16835270	---	0.0411969	0.108318	3.77811
16651425	---	0.0412657	0.108318	3.0949
16715241	PSAP	0.0412863	0.108318	4.14363
16655153	---	0.0412894	0.108318	2.38868
16929442	TIMP3	0.0413314	0.108318	2.72627
17023239	SERINC1	0.0414276	0.108318	3.49497
16867370	C19orf10	0.0414465	0.108318	2.73485
16743322	SNORA8	0.0415094	0.108318	2.31859
16864756	FPR3	0.0415143	0.108318	2.16462
16972595	SPCS3	0.0415193	0.108318	2.02677
16713318	NAMPT	0.0415425	0.108318	2.41078
17123950	---	0.041545	0.108318	3.40854
16960775	SSR3	0.0415455	0.108318	2.35018
16651597	---	0.041573	0.108318	2.44766
16850958	APCDD1	0.0416229	0.108318	4.17867
16651699	---	0.0416275	0.108318	2.12845
17045399	---	0.0416897	0.108318	2.08222
16992456	ATP6V0E1	0.0416979	0.108318	4.12217
16668582	CD53	0.0417072	0.108328	2.03026
16917529	SNORD17	0.0417197	0.108328	2.93829
16792954	NID2	0.0417818	0.108347	12.6999		✓
16656583	---	0.041995	0.10845	2.81385
16790246	---	0.0420686	0.108472	3.94507
16658582	---	0.0420691	0.108472	2.72547
16865677	---	0.0420789	0.108479	3.67187
16730471	KIAA1377	0.0421145	0.10853	2.15359
16857926	---	0.0421295	0.108543	2.76183
16718126	COL17A1	0.0422806	0.108562	2.41112	✓
16922260	IFNAR1	0.0424365	0.108562	2.15514
17118778	---	0.0424876	0.108562	2.05569
16771491	---	0.0425203	0.108562	1605.5
17006116	---	0.0425854	0.108562	2.35573
17012079	NUS1	0.0426903	0.108562	2.05069
17045291	EPDR1	0.0427724	0.108562	2.65963
17094876	ZFAND5	0.0429607	0.108567	2.04057
17101023	---	0.0431371	0.108579	2.01364
17116949	---	0.0431371	0.108579	2.01364
17123310	---	0.0431483	0.108579	5.50905
17013597	GINM1	0.0431516	0.108579	2.62821
16848123	ABCA8	0.0431659	0.108579	3.60523
16707927	RPL13AP5	0.0431719	0.108579	2.49686
16660683	---	0.0432146	0.108579	4.06361
16656365	---	0.0432233	0.108579	2.19869
16856764	---	0.0432538	0.108579	6.55255
16798164	SNORD116-14	0.0432714	0.108579	2.18026
16968529	PTPN13	0.0432918	0.108579	14.5172
17125034	---	0.0433207	0.108579	2.04031
16987673	PAM	0.043334	0.108579	2.21107
16885189	RNU4ATAC	0.0433355	0.108579	3.05648
17015472	SCARNA27	0.0434033	0.108641	2.08349
16858774	CALR	0.0435138	0.108664	2.34379
16705089	BICC1	0.0435515	0.108664	2.15657
17092208	ERMP1	0.0435757	0.108664	4.96378
16706630	FAM213A	0.0435957	0.108664	2.01991
16946841	RNF13	0.0436335	0.108664	2.99202
17049676	SERPINE1	0.0437806	0.108693	2.28616
16658575	---	0.0438316	0.108713	3.00435
16788687	SNORD114-23	0.0438654	0.108718	2.0432
17079448	NIPAL2	0.0439188	0.108733	2.5339
16653723	---	0.0439221	0.108733	2.94613
16798404	SNORD115-30	0.043972	0.108733	8.44215
16958081	---	0.0440142	0.108733	2.21039
16660681	---	0.0440453	0.108733	3.06472
17095056	PRUNE2	0.0440638	0.108733	13.9029
16839602	SNORD91B	0.0440672	0.108733	2.70846	✓
16954056	---	0.0441291	0.108733	18.7922
16679094	MTR	0.0441885	0.108733	2.39723
16993422	---	0.0442297	0.108733	5.28549
16988913	---	0.0442417	0.108733	2.23382
17117443	---	0.0442494	0.108733	2.2474
16947343	---	0.0443268	0.108733	2.0727
16711455	---	0.0443681	0.108733	2.34722
16786058	SNORD56B	0.044374	0.108733	2.26452
16793024	ERO1L	0.0443769	0.108733	2.11242
17113725	LAMP2	0.0443791	0.108733	3.10126
16924602	ADAMTS1	0.0443873	0.108733	2.58447
17026109	HLA-A	0.0443922	0.108733	2.43619
17027344	HLA-A	0.0443922	0.108733	2.43619
16654473	---	0.0444562	0.108733	2.69332
16897112	PREPL	0.0444905	0.108733	2.30948
17105181	---	0.0446046	0.108733	2.20619
17119064	---	0.0446419	0.108733	2.06791
16864162	---	0.0446475	0.108733	2.4557
16774512	TPT1	0.0447602	0.108733	2.98602
16850346	---	0.0448268	0.108733	2.12602
16664003	SNORD46	0.0448654	0.108733	3.25084
16737344	PAMR1	0.0448669	0.108733	13.5625
16807318	---	0.0448983	0.108733	3.29587
16847826	---	0.044902	0.108733	3.82519
16946063	NCK1	0.0450045	0.108733	2.3219
17080516	ENPP2	0.0450639	0.108742	39.0363
17121820	---	0.0451428	0.108742	2.15171
16996347	RNU6ATAC	0.0451647	0.108742	2.13493
16688937	CTBS	0.045175	0.108742	5.1395
17070013	RDH10	0.0452641	0.108793	3.64637
16798190	SNORD116-15	0.0452654	0.108793	2.31252
16652921	---	0.0453706	0.108818	2.8017
16798224	SNRPN	0.0453818	0.108818	2.67877
16903491	RND3	0.0453865	0.108818	2.84011		✓
16667608	HIAT1	0.0454031	0.108824	2.03662
16788393	---	0.0454243	0.108836	2.4084
17001654	CD74	0.0454248	0.108836	2.29151
17117849	RPL12	0.0454562	0.108859	2.511		✓
16993413	---	0.0454977	0.108859	7.14581
17019056	TREM1	0.0455642	0.108922	2.97726
16798420	SNORD115-38	0.0455667	0.108922	5.42626
16654665	---	0.0455746	0.108922	3.57497
16971910	RXFP1	0.0456732	0.109034	13.4528
16805474	ARRDC4	0.0456828	0.109034	2.35572
16770448	---	0.0457427	0.109041	2.37284
17057464	SEPT7P2	0.045857	0.109094	2.55985
16960355	TM4SF1	0.0459697	0.109094	17.2998
16653689	---	0.0460153	0.109117	2.84543
17072144	DEPTOR	0.0460534	0.109129	2.55426
16889705	---	0.0460873	0.109135	3.11041
16707009	PAPSS2	0.0461745	0.109144	2.92395
16960114	PLOD2	0.0461859	0.109144	2.5238		✓
16874001	---	0.0461861	0.109144	2.23606
16656593	---	0.0462569	0.109185	2.54275
16893467	---	0.0463352	0.109227	4.96476
16761423	YBX3	0.0464406	0.109249	2.44932
16715361	P4HA1	0.0465506	0.109302	2.75571		✓
16807315	---	0.0465879	0.109302	2.98456
17085901	ANXA1	0.0466474	0.109341	2.23355
16810964	---	0.0467095	0.109341	2.49651
16908197	IGFBP5	0.0467414	0.109348	15.9728
16722402	---	0.046771	0.109348	2.23105
17118694	---	0.046795	0.109348	2.451
17046526	SNORA15	0.0469638	0.109348	3.2765
17046588	SNORA15	0.0469638	0.109348	3.2765
16893471	---	0.046966	0.109348	2.17491
17099678	RNU6ATAC	0.0471436	0.109355	2.17096
16793678	HIF1A-AS2	0.0471694	0.109355	2.0989
16716782	PDLIM1	0.0471749	0.109355	4.58497		✓
17058812	POLR2J4	0.0471756	0.109355	2.75674
17031781	---	0.0472483	0.109361	2.69751
16849849	ACTG1	0.047254	0.109361	9.14437
16669796	TXNIP	0.0474231	0.109367	18.5545
16828518	---	0.0475354	0.109367	2.14469
16674355	SOAT1	0.0476175	0.109367	17.5304
16736821	LGR4	0.0477088	0.109367	7.44664
16808793	FBN1	0.0477528	0.109367	3.33265
16660679	---	0.0477781	0.109367	2.99873
16657265	---	0.0477798	0.109367	2.94873
16798246	SNRPN	0.0478555	0.109367	2.34753
17009659	FBXO9	0.0479396	0.109367	2.08092
16655813	---	0.0479531	0.109367	2.00602
16691270	CSDE1	0.0480236	0.109367	2.22251
17023810	SGK1	0.0480496	0.109367	2.16588
16714536	IPMK	0.0480946	0.109367	2.33249
16960752	SLC33A1	0.0481055	0.109367	2.8061
17122508	---	0.048111	0.109367	2.02653
16967875	PARM1	0.0481329	0.109367	10.7474
16942560	ARL6IP5	0.0483027	0.109377	2.50611
16992458	---	0.0483058	0.109377	6.44404
17045167	---	0.0483728	0.109409	2.22591
16723294	EIF3M	0.048471	0.109409	2.04661
16656187	---	0.0484758	0.109409	2.05576
16735818	---	0.0484761	0.109409	2.00641
17092743	---	0.048606	0.109454	4.06975
17086540	CTSL1	0.0486373	0.109454	3.50133
16919448	SERINC3	0.0487168	0.109459	2.50867
16938133	GALNT15	0.0488196	0.109491	5.09363
17112623	SYTL4	0.0488205	0.109491	3.17549
16992459	---	0.0488668	0.109491	9.11062
16650251	---	0.0489175	0.109491	2.05414
16947287	TIPARP	0.0489495	0.109491	2.16594
16812717	BTBD1	0.0492443	0.109545	2.98835
16699288	---	0.0492851	0.109545	2.15074
16934586	---	0.0493278	0.109545	3.28658
16880243	---	0.0493806	0.109545	3.04671
16676988	HSD11B1	0.0494005	0.109545	5.3779
16771474	---	0.0494422	0.109545	2.0774
16653733	---	0.0494535	0.109545	2.00941
17118890	---	0.0494627	0.109545	2.57426
16654661	---	0.0494704	0.109545	2.61494
16993424	---	0.0495146	0.109545	3.13774
16962921	ATP13A3	0.049633	0.109572	82.9226
16810967	---	0.049782	0.109572	2.43967
16771571	---	0.0498386	0.109572	2.00393
17022352	---	0.0498564	0.109572	4.5348
16654475	---	0.0499567	0.109572	2.00902
16951502	---	0.0499681	0.109572	2.24328
